# Supplementary material for: 2,4,4-Tris(benzyl­sulfan­yl)-1,1-dichloro-3-nitro­buta-1,3-diene
Source: Acta Crystallogr Sect E Struct Rep Online. 2009 Jan 10;65(Pt 2):o272. doi: 10.1107/S1600536808043419 (PMC2968351; doi:10.1107/S1600536808043419)
Supplement: Supplementary file 1 [file e-65-0o272-sup1.cif]

##############################################################################
###                                                                        ###
###        Electronic paper (Acta Crystallographica Section E)             ###
###                                                                        ###
##############################################################################
#                                                                            #
# This CIF contains the data in a paper accepted for publication in Acta     #
# Crystallographica Section E. It conforms to the requirements of Notes      #
# for Authors for Section E, and has been peer reviewed under the auspices   #
# of the IUCr Commission on Journals.                                        #
#                                                                            #
# Full details of the Crystallographic Information File format               #
# are given in the paper "The Crystallographic Information File (CIF):       #
# a New Standard Archive File for Crystallography" by S. R. Hall, F. H.      #
# Allen and I. D. Brown [Acta Cryst. (1991), A47, 655-685].                  #
#                                                                            #
# The current version of the core CIF dictionary is obtainable from          #
# ftp://ftp.iucr.org/pub/cif_core.dic. The current version number is 2.4.    #
#                                                                            #
# Software is freely available for graphical display of the structure(s) in  #
# this CIF.  For information consult the CIF home page http://www.iucr.org/  #
# cif/home.html                                                              #
#                                                                            #
# This file may be used for bona fide research purposes within the           #
# scientific community so long as proper attribution is given to the journal # 
# article from which it was obtained.                                        #
#                                                                            #
##############################################################################
                                             
data_global
_audit_creation_method     'by CrystalStructure v3.5.1'
_journal_date_recd_electronic     2008-11-25
_journal_date_accepted     2008-12-19
_journal_name_full     'Acta Crystallographica, Section E'
_journal_year     2009
_journal_volume     65
_journal_issue      2
_journal_page_first     o272
_journal_page_last     o272
_journal_paper_category     QO
_journal_coeditor_code     XU2466
_publ_contact_author_name     'Dr.Goksin Aydinli'
_publ_contact_author_address
;
 Istanbul University
 Faculty of Engineering
 Department of Chemistry
 34320 Avcilar-Istanbul
 Turkey
;
_publ_contact_author_email     'goksayd@istanbul.edu.tr'
_publ_contact_author_fax     '0212 4737180'
_publ_contact_author_phone     '0212 4737070'
_publ_section_title
;
2,4,4-Tris(benzylsulfanyl)-1,1-dichloro-3-nitrobuta-1,3-diene
;
loop_
    _publ_author_name
    _publ_author_address
    'Aydinli, Goksin'
; Istanbul University
  Faculty of Engineering
  Department of Chemistry
  34320 Avcilar-Istanbul
  Turkey
;
    'Sayil, Cigdem'
; Istanbul University
  Faculty of Engineering
  Department of Chemistry
  34320 Avcilar-Istanbul
  Turkey
;
    'Ibis, Cemil'
; Istanbul University
  Faculty of Engineering
  Department of Chemistry
  34320 Avcilar-Istanbul
  Turkey
;
data_I
_chemical_formula_moiety     'C25 H21 Cl2 N O2 S3 '
_chemical_formula_sum     'C25 H21 Cl2 N O2 S3 '
_chemical_formula_iupac     'C25 H21 Cl2 N O2 S3 '
_chemical_formula_weight     534.53
_chemical_melting_point     ?
_symmetry_cell_setting     triclinic
_symmetry_space_group_name_H-M     'P -1       '
_symmetry_space_group_name_Hall     '-P 1'
loop_
    _symmetry_equiv_pos_as_xyz
    'x,y,z'
    '-x,-y,-z'
_cell_length_a     10.1595(10)
_cell_length_b     11.5706(10)
_cell_length_c     12.5451
_cell_angle_alpha     74.887(6)
_cell_angle_beta     69.259(5)
_cell_angle_gamma     69.344(5)
_cell_volume     1274.83(2)
_cell_formula_units_Z     2
_cell_measurement_reflns_used     10024
_cell_measurement_theta_min     2.2
_cell_measurement_theta_max     30.5
_cell_measurement_temperature     293.1
_exptl_crystal_description     'prism'
_exptl_crystal_colour     'yellow'
_exptl_crystal_size_max     0.60
_exptl_crystal_size_mid     0.60
_exptl_crystal_size_min     0.10
_exptl_crystal_density_diffrn     1.392
_exptl_crystal_density_meas     ?
_exptl_crystal_density_method     'not measured'
_exptl_crystal_F_000     552.00
_exptl_absorpt_coefficient_mu     0.523
_exptl_absorpt_correction_type     multi-scan
_exptl_absorpt_process_details     '(ABSCOR; Higashi, 1995)'
_exptl_absorpt_correction_T_min     0.731
_exptl_absorpt_correction_T_max     0.949
_diffrn_radiation_type     'Mo K\a'
_diffrn_radiation_wavelength     0.7107
_diffrn_measurement_device_type     'Rigaku R-AXIS'
_diffrn_measurement_method     \w
_diffrn_detector_area_resol_mean     10.00
_diffrn_reflns_number     101262
_diffrn_reflns_av_R_equivalents     0.024
_diffrn_reflns_theta_max     30.27
_diffrn_reflns_theta_full     30.27
_diffrn_measured_fraction_theta_max     0.9834
_diffrn_measured_fraction_theta_full     0.9834
_diffrn_reflns_limit_h_min     -14
_diffrn_reflns_limit_h_max     14
_diffrn_reflns_limit_k_min     -16
_diffrn_reflns_limit_k_max     16
_diffrn_reflns_limit_l_min     -17
_diffrn_reflns_limit_l_max     17
_refine_special_details
;
 Refinement using all reflections. The weighted R-factor(wR),
 goodness of fit (S) and R-factor (gt) are
    based on F, with F set to zero for negative F.
 The threshold expression of F^2^ > 2.0 sigma(F^2^) is
used only for calculating R-factor (gt).
;
_reflns_number_total     7512
_reflns_number_gt     7264
_reflns_threshold_expression     F^2^>2.0\s(F^2^)
_refine_ls_structure_factor_coef     F
_refine_ls_R_factor_gt     0.0660
_refine_ls_wR_factor_ref     0.045
_refine_ls_goodness_of_fit_ref     1.201
_refine_ls_number_reflns     6957
_refine_ls_number_parameters     319
_refine_ls_hydrogen_treatment     refall
_refine_ls_weighting_scheme     calc
_refine_ls_weighting_details
;
    Chebychev polynomial with 3 parameters (Carruthers & Watkin, 1979)
    1.8080    -4.9818    -0.4430
;
_refine_ls_shift/su_max     0.0000
_refine_diff_density_max     0.31
_refine_diff_density_min     -0.34
_refine_ls_extinction_method     none
_refine_ls_extinction_coef     ?
loop_
    _atom_type_symbol
    _atom_type_description
    _atom_type_scat_dispersion_real
    _atom_type_scat_dispersion_imag
    _atom_type_scat_source
    'C' 'C' 0.003 0.002
;
International Tables for Crystallography
(1992, Vol. C, Tables 4.2.6.8 and 6.1.1.4)
;
    'H' 'H' 0.000 0.000
;
International Tables for Crystallography
(1992, Vol. C, Table 6.1.1.4)
;
    'N' 'N' 0.006 0.003
;
International Tables for Crystallography
(1992, Vol. C, Tables 4.2.6.8 and 6.1.1.4)
;
    'O' 'O' 0.011 0.006
;
International Tables for Crystallography
(1992, Vol. C, Tables 4.2.6.8 and 6.1.1.4)
;
    'Cl' 'Cl' 0.148 0.159
;
International Tables for Crystallography
(1992, Vol. C, Tables 4.2.6.8 and 6.1.1.4)
;
    'S' 'S' 0.125 0.123
;
International Tables for Crystallography
(1992, Vol. C, Tables 4.2.6.8 and 6.1.1.4)
;
_computing_data_collection     'PROCESS (Rigaku, 1996)'
_computing_cell_refinement     'PROCESS (Rigaku, 1996)'
_computing_data_reduction     'CrystalStructure (Rigaku/MSC, 2003)'
_computing_structure_solution     'SIR92 (Altomare <i>et al.</i>,  1994)'
_computing_structure_refinement     'CRYSTALS (Betteridge <i>et al.</i>,  2003)'
_computing_molecular_graphics     'ORTEP-3 (Farrugia, 1997)'
_computing_publication_material     'CrystalStructure (Rigaku/MSC, 2003)'
loop_
    _atom_site_type_symbol
    _atom_site_label
    _atom_site_fract_x
    _atom_site_fract_y
    _atom_site_fract_z
    _atom_site_U_iso_or_equiv
    _atom_site_adp_type
    _atom_site_calc_flag
    _atom_site_refinement_flags
    _atom_site_occupancy
    _atom_site_disorder_assembly
    _atom_site_disorder_group
    S S(1) 0.26233(3) -0.27301(2) 0.14860(2) 0.06102(8) Uani d . 1.00 . .
    S S(2) 0.51264(3) -0.16364(2) -0.00818(2) 0.05869(7) Uani d . 1.00 . .
    S S(3) 0.32274(3) -0.18195(2) 0.43976(2) 0.05472(7) Uani d . 1.00 . .
    Cl Cl(2) 0.46317(4) -0.52367(3) 0.29977(3) 0.08279(10) Uani d . 1.00 . .
    Cl Cl(1) 0.29918(3) -0.45732(3) 0.52456(2) 0.07867(9) Uani d . 1.00 . .
    O O(2) 0.69150(9) -0.31748(10) 0.25152(9) 0.1049(3) Uani d . 1.00 . .
    C C(3) 0.46483(10) -0.24924(8) 0.22255(7) 0.0452(2) Uani d . 1.00 . .
    N N(1) 0.60515(10) -0.23115(9) 0.21164(7) 0.0599(3) Uani d . 1.00 . .
    C C(6) 0.06852(11) -0.03451(9) 0.12175(8) 0.0554(3) Uani d . 1.00 . .
    C C(2) 0.38853(10) -0.29043(8) 0.34376(8) 0.0472(2) Uani d . 1.00 . .
    C C(12) 0.53745(12) -0.27616(9) -0.09776(8) 0.0656(3) Uani d . 1.00 . .
    C C(4) 0.41789(10) -0.22722(8) 0.12919(8) 0.0467(2) Uani d . 1.00 . .
    O O(1) 0.62431(12) -0.12993(9) 0.16884(9) 0.1054(4) Uani d . 1.00 . .
    C C(5) 0.15905(13) -0.14498(10) 0.06169(9) 0.0679(3) Uani d . 1.00 . .
    C C(19) 0.26220(10)
                      -0.03352(10) 0.35006(10) 0.0723(3) Uani d . 1.00 . .
    C C(25) 0.09262(11) 0.13681(10) 0.46338(9) 0.0611(3) Uani d . 1.00 . .
    C C(1) 0.38339(11) -0.40762(9) 0.38298(8) 0.0545(3) Uani d . 1.00 . .
    C C(24) 0.06360(10)
                      0.22953(11) 0.52495(11) 0.0740(4) Uani d . 1.00 . .
    C C(7) 0.11962(13) 0.06683(10) 0.10021(10) 0.0685(4) Uani d . 1.00 . .
    C C(13) 0.68084(11) -0.37659(8) -0.10637(8) 0.0571(3) Uani d . 1.00 . .
    C C(11) -0.06800(10)
                       -0.03113(11) 0.19867(10) 0.0769(4) Uani d . 1.00 . .
    C C(22) 0.3176(2) 0.18959(12) 0.49366(13) 0.0873(5) Uani d . 1.00 . .
    C C(20) 0.23412(11) 0.06770(9) 0.41576(8) 0.0562(3) Uani d . 1.00 . .
    C C(21) 0.34768(12) 0.09577(10) 0.43161(11) 0.0728(4) Uani d . 1.00 . .
    C C(23) 0.1763(2) 0.25476(11) 0.54108(12) 0.0851(5) Uani d . 1.00 . .
    C C(18) 0.7057(2) -0.45940(10) -0.00968(10) 0.0802(4) Uani d . 1.00 . .
    C C(8) 0.0382(2) 0.16857(11) 0.15590(10)
                                           0.0899(5) Uani d . 1.00 . .
    C C(14) 0.7909(2) -0.38460(12) -0.21024(13) 0.0853(4) Uani d . 1.00 . .
    C C(10) -0.1501(2) 0.0705(2) 0.25525(12) 0.1016(5) Uani d . 1.00 . .
    C C(9) -0.0961(2) 0.16990(10)
                                0.23337(13) 0.1019(6) Uani d . 1.00 . .
    C C(15) 0.9252(2) -0.4770(2) -0.2127(2) 0.1179(7) Uani d . 1.00 . .
    C C(16) 0.9462(2) -0.5565(2) -0.1155(2) 0.1120(7) Uani d . 1.00 . .
    C C(17) 0.8397(2) -0.54888(13) -0.0147(2) 0.1095(6) Uani d . 1.00 . .
    H H(1) 0.22499(13) -0.12013(10) -0.00917(9) 0.0843(11) Uiso c . 1.00 . .
    H H(2) 0.09310(13) -0.17564(10) 0.04664(9) 0.0847(10) Uiso c . 1.00 . .
    H H(3) 0.21293(13) 0.06651(10) 0.04609(10) 0.0850(11) Uiso c . 1.00 . .
    H H(4) 0.0744(2) 0.23844(11) 0.13980(10)
                                           0.1130(11) Uiso c . 1.00 . .
    H H(5) -0.1524(2) 0.23860(10)
                                0.27395(13) 0.1181(11) Uiso c . 1.00 . .
    H H(6) -0.2439(2) 0.0719(2) 0.30899(12) 0.1091(11) Uiso c . 1.00 . .
    H H(7) -0.10660(10)
                      -0.09929(11) 0.21298(10) 0.0912(10) Uiso c . 1.00 . .
    H H(8) 0.46109(12) -0.31533(9) -0.06329(8) 0.0781(10) Uiso c . 1.00 . .
    H H(9) 0.53273(12) -0.23380(9) -0.17275(8) 0.0787(10) Uiso c . 1.00 . .
    H H(10) 0.7753(2) -0.32952(12) -0.27839(13) 0.0981(11) Uiso c . 1.00 . .
    H H(11) 1.0029(2) -0.4859(2) -0.2826(2) 0.1339(12) Uiso c . 1.00 . .
    H H(12) 1.0384(2) -0.6175(2) -0.1177(2) 0.1381(13) Uiso c . 1.00 . .
    H H(13) 0.8561(2) -0.60471(13) 0.0529(2) 0.1335(12) Uiso c . 1.00 . .
    H H(14) 0.6289(2) -0.45517(10) 0.06095(10) 0.0920(11) Uiso c . 1.00 . .
    H H(15) 0.33680(10)
                      -0.02515(10) 0.27928(10) 0.0850(11) Uiso c . 1.00 . .
    H H(16) 0.17500(10)
                      -0.02808(10) 0.33470(10) 0.0850(10) Uiso c . 1.00 . .
    H H(17) 0.44699(12) 0.05170(10) 0.39823(11) 0.0860(10) Uiso c . 1.00 . .
    H H(18) 0.3949(2) 0.20947(12) 0.50400(13) 0.1159(11) Uiso c . 1.00 . .
    H H(19) 0.1562(2) 0.31794(11) 0.58487(12) 0.1074(11) Uiso c . 1.00 . .
    H H(20) -0.03440(10)
                       0.27810(11) 0.55578(11) 0.0867(10) Uiso c . 1.00 . .
    H H(21) 0.01245(11) 0.12000(10) 0.45437(9) 0.0742(10) Uiso c . 1.00 . .
loop_
    _atom_site_aniso_label
    _atom_site_aniso_U_11
    _atom_site_aniso_U_22
    _atom_site_aniso_U_33
    _atom_site_aniso_U_12
    _atom_site_aniso_U_13
    _atom_site_aniso_U_23
    S(1) 0.0677(2) 0.05910(10)
                             0.0658(2) -0.02160(13) -0.03755(13) 0.00494(12)
    S(2) 0.0776(2) 0.04780(13) 0.04488(13) -0.01718(12) -0.01546(12)
                                                                    -0.00220(10)
    S(3) 0.0585(2) 0.05860(10)
                             0.04394(12) -0.01226(12) -0.01779(11) -0.00514(10)
    Cl(2) 0.1318(3) 0.0530(2) 0.0759(2) -0.0324(2) -0.0456(2) -0.00051(13)
    Cl(1) 0.0866(2) 0.0846(2) 0.0624(2) -0.0428(2) -0.0246(2) 0.02190(10)
    O(2) 0.0538(5) 0.1180(7) 0.1299(8) -0.0190(5) -0.0382(5) 0.0103(6)
    C(3) 0.0499(5) 0.0443(5) 0.0433(5) -0.0151(4) -0.0167(4) -0.0032(4)
    N(1) 0.0611(6) 0.0762(6) 0.0486(5) -0.0301(5) -0.0156(4) -0.0060(4)
    C(6) 0.0617(6) 0.0606(6) 0.0490(5) -0.0159(5) -0.0324(5) 0.0034(4)
    C(2) 0.0495(5) 0.0522(5) 0.0437(5) -0.0175(4) -0.0209(4) 0.0006(4)
    C(12) 0.0761(7) 0.0714(7) 0.0485(5) -0.0072(6) -0.0254(5) -0.0173(5)
    C(4) 0.0551(5) 0.0391(4) 0.0458(5) -0.0092(4) -0.0202(4) -0.0046(4)
    O(1) 0.1254(8) 0.1100(7) 0.1164(8) -0.0819(7) -0.0554(6) 0.0196(6)
    C(5) 0.0762(7) 0.0702(7) 0.0646(6) -0.0093(6) -0.0437(6) -0.0063(5)
    C(19) 0.0924(8) 0.0576(6) 0.0612(6) -0.0034(6) -0.0362(6) -0.0061(5)
    C(25) 0.0547(6) 0.0614(6) 0.0680(7) -0.0163(5) -0.0222(5) -0.0060(5)
    C(1) 0.0628(6) 0.0574(5) 0.0510(5) -0.0262(5) -0.0259(5) 0.0047(4)
    C(24) 0.0758(8) 0.0658(7) 0.0726(7) -0.0105(6) -0.0203(6) -0.0137(6)
    C(7) 0.0747(7) 0.0637(7) 0.0750(7) -0.0182(6) -0.0414(6) 0.0018(6)
    C(13) 0.0680(6) 0.0514(5) 0.0573(6) -0.0148(5) -0.0236(5) -0.0131(5)
    C(11) 0.0743(8) 0.0828(9) 0.0686(7) -0.0280(7) -0.0222(7) 0.0061(7)
    C(22) 0.0925(10) 0.0800(8) 0.1155(11) -0.0402(8) -0.0592(9) 0.0043(8)
    C(20) 0.0606(6) 0.0549(5) 0.0545(6) -0.0151(5) -0.0243(5) -0.0022(5)
    C(21) 0.0542(7) 0.0724(7) 0.0888(8) -0.0151(5) -0.0306(6) 0.0018(6)
    C(23) 0.1182(12) 0.0600(7) 0.0887(9) -0.0220(8) -0.0474(9) -0.0114(6)
    C(18) 0.1006(10) 0.0645(7) 0.0645(7) -0.0003(7) -0.0297(7) -0.0169(6)
    C(8) 0.1181(12) 0.0659(8) 0.0985(10) -0.0148(8) -0.0651(10) -0.0030(7)
    C(14) 0.0885(9) 0.0708(8) 0.0861(9) -0.0348(7) 0.0043(7) -0.0205(7)
    C(10) 0.0850(10) 0.1219(13) 0.0632(8) -0.0115(9) -0.0092(7) -0.0005(9)
    C(9) 0.137(2) 0.0843(10) 0.0741(9) 0.0060(10) -0.0504(10) -0.0200(8)
    C(15) 0.0842(11) 0.0939(11) 0.155(2) -0.0424(10) 0.0290(11) -0.0525(12)
    C(16) 0.0712(10) 0.0860(11) 0.189(2) -0.0078(8) -0.0403(12) -0.0548(13)
    C(17) 0.1273(13) 0.0714(9) 0.135(2) 0.0171(9) -0.0780(13) -0.0317(9)
_geom_special_details
;
    ENTER SPECIAL DETAILS OF THE MOLECULAR GEOMETRY
;
loop_
    _geom_bond_atom_site_label_1
    _geom_bond_atom_site_label_2
    _geom_bond_site_symmetry_1
    _geom_bond_site_symmetry_2
    _geom_bond_distance
    _geom_bond_publ_flag
    S(1) C(4) . . 1.7570(10)
                           no
    S(1) C(5) . . 1.8320(10)
                           no
    S(2) C(12) . . 1.8310(10)
                            no
    S(2) C(4) . . 1.7610(9) no
    S(3) C(2) . . 1.7600(10)
                           no
    S(3) C(19) . . 1.8250(10)
                            no
    Cl(2) C(1) . . 1.7070(10)
                            no
    Cl(1) C(1) . . 1.7192(9) no
    O(2) N(1) . . 1.2040(10)
                           no
    C(3) N(1) . . 1.467(2) no
    C(3) C(2) . . 1.4790(10)
                           no
    C(3) C(4) . . 1.348(2) no
    N(1) O(1) . . 1.2070(10)
                           no
    C(6) C(5) . . 1.4930(10)
                           no
    C(6) C(7) . . 1.372(2) no
    C(6) C(11) . . 1.3750(10)
                            no
    C(2) C(1) . . 1.3290(10)
                           no
    C(12) C(13) . . 1.4980(10)
                             no
    C(12) H(8) . . 0.950(2) no
    C(12) H(9) . . 0.9500(10)
                            no
    C(5) H(1) . . 0.9500(10)
                           no
    C(5) H(2) . . 0.950(2) no
    C(19) C(20) . . 1.494(2) no
    C(19) H(15) . . 0.950(2) no
    C(19) H(16) . . 0.950(2) no
    C(25) C(24) . . 1.372(2) no
    C(25) C(20) . . 1.3760(10)
                             no
    C(25) H(21) . . 0.950(2) no
    C(24) C(23) . . 1.367(3) no
    C(24) H(20) . . 0.950(2) no
    C(7) C(8) . . 1.375(2) no
    C(7) H(3) . . 0.950(2) no
    C(13) C(18) . . 1.3760(10)
                             no
    C(13) C(14) . . 1.384(2) no
    C(11) C(10) . . 1.381(2) no
    C(11) H(7) . . 0.950(2) no
    C(22) C(21) . . 1.384(2) no
    C(22) C(23) . . 1.359(2) no
    C(22) H(18) . . 0.950(3) no
    C(20) C(21) . . 1.392(2) no
    C(21) H(17) . . 0.9500(10)
                             no
    C(23) H(19) . . 0.950(2) no
    C(18) C(17) . . 1.381(2) no
    C(18) H(14) . . 0.950(2) no
    C(8) C(9) . . 1.364(2) no
    C(8) H(4) . . 0.950(2) no
    C(14) C(15) . . 1.401(2) no
    C(14) H(10) . . 0.950(2) no
    C(10) C(9) . . 1.368(3) no
    C(10) H(6) . . 0.950(2) no
    C(9) H(5) . . 0.950(2) no
    C(15) C(16) . . 1.355(3) no
    C(15) H(11) . . 0.950(3) no
    C(16) C(17) . . 1.341(3) no
    C(16) H(12) . . 0.950(2) no
    C(17) H(13) . . 0.950(3) no
loop_
    _geom_contact_atom_site_label_1
    _geom_contact_atom_site_label_2
    _geom_contact_distance
    _geom_contact_site_symmetry_1
    _geom_contact_site_symmetry_2
    _geom_contact_publ_flag
    S(1) S(2) 3.0605(4) . . no
    S(1) Cl(2) 3.4452(4) . . no
    S(1) C(3) 2.6560(10)
                       . . no
    S(1) C(6) 2.7852(9) . . no
    S(1) C(2) 3.0760(10)
                       . . no
    S(1) C(12) 3.3517(9) . . no
    S(1) C(5) 1.8320(10)
                       . . no
    S(1) C(1) 3.3770(10)
                       . . no
    S(1) C(11) 3.5050(10)
                        . . no
    S(1) C(16) 3.542(2) . 2_645 no
    S(1) C(17) 3.562(3) . 2_645 no
    S(1) H(1) 2.3290(10)
                       . . no
    S(1) H(2) 2.3020(10)
                       . . no
    S(1) H(7) 3.4830(10)
                       . . no
    S(1) H(8) 2.7500(9) . . no
    S(1) H(14) 3.5060(10)
                        . . no
    S(2) S(1) 3.0605(4) . . no
    S(2) C(3) 2.7284(8) . . no
    S(2) N(1) 3.0480(10)
                       . . no
    S(2) C(12) 1.8310(10)
                        . . no
    S(2) O(1) 2.9870(10)
                       . . no
    S(2) O(1) 3.5522(9) . 2_655 no
    S(2) C(5) 3.3230(10)
                       . . no
    S(2) C(13) 2.7622(9) . . no
    S(2) C(18) 3.2910(10)
                        . . no
    S(2) H(1) 2.7890(10)
                       . . no
    S(2) H(3) 3.2530(10)
                       . . no
    S(2) H(3) 3.202(2) . 2_655 no
    S(2) H(8) 2.3170(10)
                       . . no
    S(2) H(9) 2.3280(10)
                       . . no
    S(2) H(14) 3.1490(10)
                        . . no
    S(3) Cl(1) 3.1514(4) . . no
    S(3) C(3) 2.7645(9) . . no
    S(3) N(1) 3.2600(8) . . no
    S(3) C(19) 1.8250(10)
                        . . no
    S(3) C(1) 2.6890(10)
                       . . no
    S(3) C(20) 2.6740(10)
                        . . no
    S(3) C(21) 3.2840(10)
                        . . no
    S(3) H(15) 2.3320(10)
                        . . no
    S(3) H(16) 2.3350(10)
                        . . no
    S(3) H(17) 3.2220(10)
                        . . no
    Cl(2) S(1) 3.4452(4) . . no
    Cl(2) Cl(1) 2.8664(4) . . no
    Cl(2) C(3) 3.0730(10)
                        . . no
    Cl(2) C(2) 2.6830(10)
                        . . no
    Cl(2) C(4) 3.5090(9) . . no
    Cl(2) H(9) 3.5520(10)
                        . 2_645 no
    Cl(2) H(10) 3.526(2) . 2_645 no
    Cl(2) H(14) 2.9270(10)
                         . . no
    Cl(2) H(18) 3.5650(10)
                         . 1_545 no
    Cl(1) S(3) 3.1514(4) . . no
    Cl(1) Cl(2) 2.8664(4) . . no
    Cl(1) C(2) 2.6818(9) . . no
    Cl(1) H(19) 3.210(2) . 1_545 no
    O(2) C(3) 2.2850(10)
                       . . no
    O(2) C(2) 2.8100(10)
                       . . no
    O(2) C(4) 3.363(2) . . no
    O(2) O(1) 2.1290(10)
                       . . no
    O(2) C(1) 3.3700(10)
                       . . no
    O(2) H(14) 3.527(2) . . no
    C(3) S(1) 2.6560(10)
                       . . no
    C(3) S(2) 2.7284(8) . . no
    C(3) S(3) 2.7645(9) . . no
    C(3) Cl(2) 3.0730(10)
                        . . no
    C(3) O(2) 2.2850(10)
                       . . no
    C(3) O(1) 2.303(2) . . no
    C(3) C(19) 3.0250(10)
                        . . no
    C(3) C(1) 2.4620(10)
                       . . no
    C(3) H(14) 3.1450(10)
                        . . no
    C(3) H(15) 2.6170(10)
                        . . no
    C(3) H(16) 3.2900(10)
                        . . no
    N(1) S(2) 3.0480(10)
                       . . no
    N(1) S(3) 3.2600(8) . . no
    N(1) C(2) 2.4390(10)
                       . . no
    N(1) C(4) 2.449(2) . . no
    N(1) C(19) 3.5420(10)
                        . . no
    N(1) C(1) 3.3750(10)
                       . . no
    N(1) H(3) 3.5410(10)
                       . 2_655 no
    N(1) H(14) 3.484(2) . . no
    N(1) H(15) 2.9430(10)
                        . . no
    C(6) S(1) 2.7852(9) . . no
    C(6) C(6) 3.587(2) . 2 no
    C(6) C(4) 3.4820(10)
                       . . no
    C(6) C(5) 3.584(2) . 2 no
    C(6) C(8) 2.392(2) . . no
    C(6) C(10) 2.395(2) . . no
    C(6) C(9) 2.762(2) . . no
    C(6) H(1) 2.0230(10)
                       . . no
    C(6) H(1) 3.463(2) . 2 no
    C(6) H(2) 1.991(2) . . no
    C(6) H(2) 3.1670(10)
                       . 2 no
    C(6) H(3) 2.016(2) . . no
    C(6) H(4) 3.247(2) . . no
    C(6) H(6) 3.252(2) . . no
    C(6) H(7) 2.022(2) . . no
    C(6) H(16) 3.243(2) . . no
    C(2) S(1) 3.0760(10)
                       . . no
    C(2) Cl(2) 2.6830(10)
                        . . no
    C(2) Cl(1) 2.6818(9) . . no
    C(2) O(2) 2.8100(10)
                       . . no
    C(2) N(1) 2.4390(10)
                       . . no
    C(2) C(4) 2.5350(10)
                       . . no
    C(2) O(1) 3.3600(10)
                       . . no
    C(2) C(19) 2.8020(10)
                        . . no
    C(2) H(15) 2.8670(10)
                        . . no
    C(2) H(16) 3.0470(10)
                        . . no
    C(12) S(1) 3.3517(9) . . no
    C(12) S(2) 1.8310(10)
                        . . no
    C(12) C(4) 2.7940(10)
                        . . no
    C(12) C(18) 2.490(2) . . no
    C(12) C(14) 2.503(2) . . no
    C(12) H(1) 3.0130(10)
                        . . no
    C(12) H(10) 2.675(2) . . no
    C(12) H(14) 2.6300(10)
                         . . no
    C(4) Cl(2) 3.5090(9) . . no
    C(4) O(2) 3.363(2) . . no
    C(4) N(1) 2.449(2) . . no
    C(4) C(6) 3.4820(10)
                       . . no
    C(4) C(2) 2.5350(10)
                       . . no
    C(4) C(12) 2.7940(10)
                        . . no
    C(4) O(1) 2.934(2) . . no
    C(4) C(5) 2.816(2) . . no
    C(4) C(19) 3.583(2) . . no
    C(4) C(1) 3.2980(10)
                       . . no
    C(4) C(13) 3.5600(10)
                        . . no
    C(4) C(18) 3.4770(10)
                        . . no
    C(4) H(1) 2.822(2) . . no
    C(4) H(3) 3.4160(10)
                       . . no
    C(4) H(8) 2.698(2) . . no
    C(4) H(9) 3.5600(10)
                       . . no
    C(4) H(14) 2.8590(10)
                        . . no
    C(4) H(15) 3.087(2) . . no
    C(4) H(16) 3.5530(10)
                        . . no
    O(1) S(2) 2.9870(10)
                       . . no
    O(1) S(2) 3.5522(9) . 2_655 no
    O(1) O(2) 2.1290(10)
                       . . no
    O(1) C(3) 2.303(2) . . no
    O(1) C(2) 3.3600(10)
                       . . no
    O(1) C(4) 2.934(2) . . no
    O(1) C(19) 3.5280(10)
                        . . no
    O(1) C(7) 3.5400(10)
                       . 2_655 no
    O(1) H(1) 3.558(2) . 2_655 no
    O(1) H(3) 2.6850(10)
                       . 2_655 no
    O(1) H(7) 3.125(2) . 1_655 no
    O(1) H(15) 2.7260(10)
                        . . no
    O(1) H(17) 3.571(2) . . no
    C(5) S(1) 1.8320(10)
                       . . no
    C(5) S(2) 3.3230(10)
                       . . no
    C(5) C(6) 3.584(2) . 2 no
    C(5) C(4) 2.816(2) . . no
    C(5) C(7) 2.488(2) . . no
    C(5) C(11) 2.4980(10)
                        . . no
    C(5) H(3) 2.635(2) . . no
    C(5) H(7) 2.656(2) . . no
    C(5) H(8) 3.1140(10)
                       . . no
    C(19) S(3) 1.8250(10)
                        . . no
    C(19) C(3) 3.0250(10)
                        . . no
    C(19) N(1) 3.5420(10)
                        . . no
    C(19) C(2) 2.8020(10)
                        . . no
    C(19) C(4) 3.583(2) . . no
    C(19) O(1) 3.5280(10)
                        . . no
    C(19) C(25) 2.4910(10)
                         . . no
    C(19) C(21) 2.526(2) . . no
    C(19) H(17) 2.698(2) . . no
    C(19) H(21) 2.6430(10)
                         . . no
    C(25) C(19) 2.4910(10)
                         . . no
    C(25) C(22) 2.731(2) . . no
    C(25) C(21) 2.366(2) . . no
    C(25) C(23) 2.374(2) . . no
    C(25) H(10) 3.060(2) . 2_655 no
    C(25) H(15) 3.1500(10)
                         . . no
    C(25) H(16) 2.543(2) . . no
    C(25) H(17) 3.230(2) . . no
    C(25) H(19) 3.233(2) . . no
    C(25) H(20) 2.030(2) . . no
    C(1) S(1) 3.3770(10)
                       . . no
    C(1) S(3) 2.6890(10)
                       . . no
    C(1) O(2) 3.3700(10)
                       . . no
    C(1) C(3) 2.4620(10)
                       . . no
    C(1) N(1) 3.3750(10)
                       . . no
    C(1) C(4) 3.2980(10)
                       . . no
    C(24) C(22) 2.358(2) . . no
    C(24) C(20) 2.3980(10)
                         . . no
    C(24) C(21) 2.7380(10)
                         . . no
    C(24) H(10) 3.077(2) . 2_655 no
    C(24) H(18) 3.210(2) . . no
    C(24) H(19) 2.020(3) . . no
    C(24) H(21) 2.009(2) . . no
    C(7) O(1) 3.5400(10)
                       . 2_655 no
    C(7) C(5) 2.488(2) . . no
    C(7) C(11) 2.360(2) . . no
    C(7) C(10) 2.735(2) . . no
    C(7) C(9) 2.370(2) . . no
    C(7) H(1) 2.566(2) . . no
    C(7) H(2) 3.169(2) . . no
    C(7) H(2) 3.056(2) . 2 no
    C(7) H(4) 2.027(2) . . no
    C(7) H(5) 3.233(2) . . no
    C(7) H(7) 3.221(2) . . no
    C(7) H(15) 3.414(2) . . no
    C(7) H(16) 3.038(2) . . no
    C(13) S(2) 2.7622(9) . . no
    C(13) C(4) 3.5600(10)
                        . . no
    C(13) C(15) 2.391(2) . . no
    C(13) C(16) 2.749(2) . . no
    C(13) C(17) 2.398(2) . . no
    C(13) H(4) 3.260(2) . 2_655 no
    C(13) H(8) 2.0020(10)
                        . . no
    C(13) H(9) 2.0260(10)
                        . . no
    C(13) H(10) 2.041(2) . . no
    C(13) H(11) 3.257(2) . . no
    C(13) H(13) 3.253(2) . . no
    C(13) H(14) 2.0170(10)
                         . . no
    C(11) S(1) 3.5050(10)
                        . . no
    C(11) C(5) 2.4980(10)
                        . . no
    C(11) C(7) 2.360(2) . . no
    C(11) C(8) 2.737(2) . . no
    C(11) C(9) 2.377(2) . . no
    C(11) H(1) 3.2340(10)
                        . . no
    C(11) H(1) 3.131(2) . 2 no
    C(11) H(2) 2.575(2) . . no
    C(11) H(2) 3.398(2) . 2 no
    C(11) H(3) 3.219(2) . . no
    C(11) H(5) 3.232(2) . . no
    C(11) H(6) 2.033(2) . . no
    C(11) H(16) 3.476(2) . . no
    C(22) C(25) 2.731(2) . . no
    C(22) C(24) 2.358(2) . . no
    C(22) C(20) 2.411(2) . . no
    C(22) H(10) 3.042(2) . 2_655 no
    C(22) H(17) 2.027(2) . . no
    C(22) H(19) 2.010(2) . . no
    C(22) H(20) 3.210(2) . . no
    C(20) S(3) 2.6740(10)
                        . . no
    C(20) C(24) 2.3980(10)
                         . . no
    C(20) C(22) 2.411(2) . . no
    C(20) C(23) 2.779(2) . . no
    C(20) H(10) 3.057(2) . 2_655 no
    C(20) H(15) 2.019(2) . . no
    C(20) H(16) 2.028(2) . . no
    C(20) H(17) 2.040(2) . . no
    C(20) H(18) 3.272(2) . . no
    C(20) H(20) 3.2560(10)
                         . . no
    C(20) H(21) 2.0230(10)
                         . . no
    C(21) S(3) 3.2840(10)
                        . . no
    C(21) C(19) 2.526(2) . . no
    C(21) C(25) 2.366(2) . . no
    C(21) C(24) 2.7380(10)
                         . . no
    C(21) C(23) 2.380(2) . . no
    C(21) H(9) 3.2320(10)
                        . 2_655 no
    C(21) H(10) 3.029(2) . 2_655 no
    C(21) H(15) 2.697(2) . . no
    C(21) H(16) 3.287(2) . . no
    C(21) H(18) 2.040(2) . . no
    C(21) H(19) 3.239(2) . . no
    C(21) H(21) 3.231(2) . . no
    C(23) C(25) 2.374(2) . . no
    C(23) C(20) 2.779(2) . . no
    C(23) C(21) 2.380(2) . . no
    C(23) H(10) 3.085(2) . 2_655 no
    C(23) H(17) 3.231(2) . . no
    C(23) H(18) 1.999(2) . . no
    C(23) H(20) 2.007(2) . . no
    C(23) H(21) 3.223(2) . . no
    C(18) S(2) 3.2910(10)
                        . . no
    C(18) C(12) 2.490(2) . . no
    C(18) C(4) 3.4770(10)
                        . . no
    C(18) C(14) 2.383(2) . . no
    C(18) C(15) 2.725(2) . . no
    C(18) C(16) 2.353(2) . . no
    C(18) H(8) 2.662(2) . . no
    C(18) H(8) 3.358(2) . 2_645 no
    C(18) H(9) 3.258(2) . . no
    C(18) H(10) 3.247(2) . . no
    C(18) H(12) 3.208(2) . . no
    C(18) H(13) 2.031(2) . . no
    C(8) C(6) 2.392(2) . . no
    C(8) C(11) 2.737(2) . . no
    C(8) C(10) 2.368(2) . . no
    C(8) H(2) 3.233(3) . 2 no
    C(8) H(3) 2.020(2) . . no
    C(8) H(5) 2.021(2) . . no
    C(8) H(6) 3.224(2) . . no
    C(8) H(16) 3.075(2) . . no
    C(8) H(21) 3.566(2) . . no
    C(14) C(12) 2.503(2) . . no
    C(14) C(18) 2.383(2) . . no
    C(14) C(16) 2.395(2) . . no
    C(14) C(17) 2.764(2) . . no
    C(14) H(4) 2.963(3) . 2_655 no
    C(14) H(8) 3.125(2) . . no
    C(14) H(9) 2.544(2) . . no
    C(14) H(11) 2.056(2) . . no
    C(14) H(12) 3.254(2) . . no
    C(14) H(14) 3.238(2) . . no
    C(10) C(6) 2.395(2) . . no
    C(10) C(7) 2.735(2) . . no
    C(10) C(8) 2.368(2) . . no
    C(10) H(1) 3.297(2) . 2 no
    C(10) H(2) 3.564(2) . 2 no
    C(10) H(4) 3.225(3) . . no
    C(10) H(5) 2.010(3) . . no
    C(10) H(7) 2.025(2) . . no
    C(10) H(16) 3.505(2) . . no
    C(9) C(6) 2.762(2) . . no
    C(9) C(7) 2.370(2) . . no
    C(9) C(11) 2.377(2) . . no
    C(9) H(2) 3.485(2) . 2 no
    C(9) H(3) 3.225(2) . . no
    C(9) H(4) 2.013(3) . . no
    C(9) H(6) 2.018(3) . . no
    C(9) H(7) 3.232(2) . . no
    C(9) H(16) 3.310(2) . . no
    C(9) H(21) 3.181(2) . . no
    C(15) C(13) 2.391(2) . . no
    C(15) C(18) 2.725(2) . . no
    C(15) C(17) 2.349(3) . . no
    C(15) H(4) 3.128(3) . 2_655 no
    C(15) H(10) 2.057(2) . . no
    C(15) H(12) 2.007(3) . . no
    C(15) H(13) 3.206(3) . . no
    C(16) S(1) 3.542(2) . 2_645 no
    C(16) C(13) 2.749(2) . . no
    C(16) C(18) 2.353(2) . . no
    C(16) C(14) 2.395(2) . . no
    C(16) H(2) 3.121(2) . 2_645 no
    C(16) H(4) 3.549(2) . 2_655 no
    C(16) H(10) 3.253(2) . . no
    C(16) H(11) 1.993(3) . . no
    C(16) H(13) 1.997(3) . . no
    C(16) H(14) 3.209(2) . . no
    C(17) S(1) 3.562(3) . 2_645 no
    C(17) C(13) 2.398(2) . . no
    C(17) C(14) 2.764(2) . . no
    C(17) C(15) 2.349(3) . . no
    C(17) H(2) 3.118(2) . 2_645 no
    C(17) H(4) 3.485(3) . 1_645 no
    C(17) H(11) 3.194(3) . . no
    C(17) H(12) 1.983(2) . . no
    C(17) H(14) 2.030(2) . . no
    H(1) S(1) 2.3290(10)
                       . . no
    H(1) S(2) 2.7890(10)
                       . . no
    H(1) C(6) 2.0230(10)
                       . . no
    H(1) C(6) 3.463(2) . 2 no
    H(1) C(12) 3.0130(10)
                        . . no
    H(1) C(4) 2.822(2) . . no
    H(1) O(1) 3.558(2) . 2_655 no
    H(1) C(7) 2.566(2) . . no
    H(1) C(11) 3.2340(10)
                        . . no
    H(1) C(11) 3.131(2) . 2 no
    H(1) C(10) 3.297(2) . 2 no
    H(2) S(1) 2.3020(10)
                       . . no
    H(2) C(6) 1.991(2) . . no
    H(2) C(6) 3.1670(10)
                       . 2 no
    H(2) C(7) 3.169(2) . . no
    H(2) C(7) 3.056(2) . 2 no
    H(2) C(11) 2.575(2) . . no
    H(2) C(11) 3.398(2) . 2 no
    H(2) C(8) 3.233(3) . 2 no
    H(2) C(10) 3.564(2) . 2 no
    H(2) C(9) 3.485(2) . 2 no
    H(2) C(16) 3.121(2) . 2_645 no
    H(2) C(17) 3.118(2) . 2_645 no
    H(3) S(2) 3.2530(10)
                       . . no
    H(3) S(2) 3.202(2) . 2_655 no
    H(3) N(1) 3.5410(10)
                       . 2_655 no
    H(3) C(6) 2.016(2) . . no
    H(3) C(4) 3.4160(10)
                       . . no
    H(3) O(1) 2.6850(10)
                       . 2_655 no
    H(3) C(5) 2.635(2) . . no
    H(3) C(11) 3.219(2) . . no
    H(3) C(8) 2.020(2) . . no
    H(3) C(9) 3.225(2) . . no
    H(4) C(6) 3.247(2) . . no
    H(4) C(7) 2.027(2) . . no
    H(4) C(13) 3.260(2) . 2_655 no
    H(4) C(14) 2.963(3) . 2_655 no
    H(4) C(10) 3.225(3) . . no
    H(4) C(9) 2.013(3) . . no
    H(4) C(15) 3.128(3) . 2_655 no
    H(4) C(16) 3.549(2) . 2_655 no
    H(5) C(7) 3.233(2) . . no
    H(5) C(11) 3.232(2) . . no
    H(5) C(8) 2.021(2) . . no
    H(5) C(10) 2.010(3) . . no
    H(6) C(6) 3.252(2) . . no
    H(6) C(11) 2.033(2) . . no
    H(6) C(8) 3.224(2) . . no
    H(6) C(9) 2.018(3) . . no
    H(7) S(1) 3.4830(10)
                       . . no
    H(7) C(6) 2.022(2) . . no
    H(7) C(5) 2.656(2) . . no
    H(7) C(7) 3.221(2) . . no
    H(7) C(10) 2.025(2) . . no
    H(7) C(9) 3.232(2) . . no
    H(8) S(1) 2.7500(9) . . no
    H(8) S(2) 2.3170(10)
                       . . no
    H(8) C(4) 2.698(2) . . no
    H(8) C(5) 3.1140(10)
                       . . no
    H(8) C(13) 2.0020(10)
                        . . no
    H(8) C(18) 2.662(2) . . no
    H(8) C(18) 3.358(2) . 2_645 no
    H(8) C(14) 3.125(2) . . no
    H(9) S(2) 2.3280(10)
                       . . no
    H(9) Cl(2) 3.5520(10)
                        . 2_645 no
    H(9) C(4) 3.5600(10)
                       . . no
    H(9) C(13) 2.0260(10)
                        . . no
    H(9) C(21) 3.2320(10)
                        . 2_655 no
    H(9) C(18) 3.258(2) . . no
    H(9) C(14) 2.544(2) . . no
    H(10) Cl(2) 3.526(2) . 2_645 no
    H(10) C(12) 2.675(2) . . no
    H(10) C(25) 3.060(2) . 2_655 no
    H(10) C(24) 3.077(2) . 2_655 no
    H(10) C(13) 2.041(2) . . no
    H(10) C(22) 3.042(2) . 2_655 no
    H(10) C(20) 3.057(2) . 2_655 no
    H(10) C(21) 3.029(2) . 2_655 no
    H(10) C(23) 3.085(2) . 2_655 no
    H(10) C(18) 3.247(2) . . no
    H(10) C(15) 2.057(2) . . no
    H(10) C(16) 3.253(2) . . no
    H(11) C(13) 3.257(2) . . no
    H(11) C(14) 2.056(2) . . no
    H(11) C(16) 1.993(3) . . no
    H(11) C(17) 3.194(3) . . no
    H(12) C(18) 3.208(2) . . no
    H(12) C(14) 3.254(2) . . no
    H(12) C(15) 2.007(3) . . no
    H(12) C(17) 1.983(2) . . no
    H(13) C(13) 3.253(2) . . no
    H(13) C(18) 2.031(2) . . no
    H(13) C(8) 2.911(2) . 1_645 no
    H(13) C(9) 2.995(2) . 1_645 no
    H(13) C(15) 3.206(3) . . no
    H(13) C(16) 1.997(3) . . no
    H(14) S(1) 3.5060(10)
                        . . no
    H(14) S(2) 3.1490(10)
                        . . no
    H(14) Cl(2) 2.9270(10)
                         . . no
    H(14) O(2) 3.527(2) . . no
    H(14) C(3) 3.1450(10)
                        . . no
    H(14) N(1) 3.484(2) . . no
    H(14) C(12) 2.6300(10)
                         . . no
    H(14) C(4) 2.8590(10)
                        . . no
    H(14) C(13) 2.0170(10)
                         . . no
    H(14) C(14) 3.238(2) . . no
    H(14) C(16) 3.209(2) . . no
    H(14) C(17) 2.030(2) . . no
    H(15) S(3) 2.3320(10)
                        . . no
    H(15) C(3) 2.6170(10)
                        . . no
    H(15) N(1) 2.9430(10)
                        . . no
    H(15) C(2) 2.8670(10)
                        . . no
    H(15) C(4) 3.087(2) . . no
    H(15) O(1) 2.7260(10)
                        . . no
    H(15) C(25) 3.1500(10)
                         . . no
    H(15) C(7) 3.414(2) . . no
    H(15) C(20) 2.019(2) . . no
    H(15) C(21) 2.697(2) . . no
    H(16) S(3) 2.3350(10)
                        . . no
    H(16) C(3) 3.2900(10)
                        . . no
    H(16) C(6) 3.243(2) . . no
    H(16) C(2) 3.0470(10)
                        . . no
    H(16) C(4) 3.5530(10)
                        . . no
    H(16) C(25) 2.543(2) . . no
    H(16) C(7) 3.038(2) . . no
    H(16) C(11) 3.476(2) . . no
    H(16) C(20) 2.028(2) . . no
    H(16) C(21) 3.287(2) . . no
    H(16) C(8) 3.075(2) . . no
    H(16) C(10) 3.505(2) . . no
    H(16) C(9) 3.310(2) . . no
    H(17) S(3) 3.2220(10)
                        . . no
    H(17) O(1) 3.571(2) . . no
    H(17) C(19) 2.698(2) . . no
    H(17) C(25) 3.230(2) . . no
    H(17) C(22) 2.027(2) . . no
    H(17) C(20) 2.040(2) . . no
    H(17) C(23) 3.231(2) . . no
    H(18) Cl(2) 3.5650(10)
                         . 1_565 no
    H(18) C(24) 3.210(2) . . no
    H(18) C(20) 3.272(2) . . no
    H(18) C(21) 2.040(2) . . no
    H(18) C(23) 1.999(2) . . no
    H(19) Cl(1) 3.210(2) . 1_565 no
    H(19) C(25) 3.233(2) . . no
    H(19) C(24) 2.020(3) . . no
    H(19) C(22) 2.010(2) . . no
    H(19) C(21) 3.239(2) . . no
    H(20) C(25) 2.030(2) . . no
    H(20) C(22) 3.210(2) . . no
    H(20) C(20) 3.2560(10)
                         . . no
    H(20) C(23) 2.007(2) . . no
    H(21) C(19) 2.6430(10)
                         . . no
    H(21) C(24) 2.009(2) . . no
    H(21) C(20) 2.0230(10)
                         . . no
    H(21) C(21) 3.231(2) . . no
    H(21) C(23) 3.223(2) . . no
    H(21) C(8) 3.566(2) . . no
    H(21) C(9) 3.181(2) . . no
loop_
    _geom_angle_atom_site_label_1
    _geom_angle_atom_site_label_2
    _geom_angle_atom_site_label_3
    _geom_angle_site_symmetry_1
    _geom_angle_site_symmetry_2
    _geom_angle_site_symmetry_3
    _geom_angle
    _geom_angle_publ_flag
    C(4) S(1) C(5) . . . 103.34(5) no
    C(12) S(2) C(4) . . . 102.13(5) no
    C(2) S(3) C(19) . . . 102.76(5) no
    N(1) C(3) C(2) . . . 111.76(9) no
    N(1) C(3) C(4) . . . 120.85(7) no
    C(2) C(3) C(4) . . . 127.40(10)
                                  no
    O(1) N(1) O(2) . . . 124.00(10)
                                  no
    O(1) N(1) C(3) . . . 118.61(9) no
    O(2) N(1) C(3) . . . 117.20(10)
                                  no
    C(5) C(6) C(7) . . . 120.45(9) no
    C(5) C(6) C(11) . . . 121.10(10)
                                   no
    C(7) C(6) C(11) . . . 118.50(10)
                                   no
    C(1) C(2) S(3) . . . 120.32(7) no
    C(1) C(2) C(3) . . . 122.36(9) no
    S(3) C(2) C(3) . . . 116.89(7) no
    C(13) C(12) H(8) . . . 107.60(10)
                                    no
    C(13) C(12) H(9) . . . 109.70(10)
                                    no
    C(13) C(12) S(2) . . . 111.76(9) no
    H(8) C(12) H(9) . . . 109.5(2) no
    H(8) C(12) S(2) . . . 108.71(9) no
    H(9) C(12) S(2) . . . 109.60(10)
                                   no
    S(1) C(4) S(2) . . . 120.88(7) no
    S(1) C(4) C(3) . . . 116.92(7) no
    S(2) C(4) C(3) . . . 122.11(8) no
    H(1) C(5) H(2) . . . 109.5(2) no
    H(1) C(5) S(1) . . . 109.60(10)
                                  no
    H(1) C(5) C(6) . . . 109.80(10)
                                  no
    H(2) C(5) S(1) . . . 107.40(10)
                                  no
    H(2) C(5) C(6) . . . 107.10(10)
                                  no
    S(1) C(5) C(6) . . . 113.40(8) no
    C(20) C(19) H(15) . . . 109.4(2) no
    C(20) C(19) H(16) . . . 110.10(10)
                                     no
    C(20) C(19) S(3) . . . 106.89(9) no
    H(15) C(19) H(16) . . . 109.5(2) no
    H(15) C(19) S(3) . . . 110.40(10)
                                    no
    H(16) C(19) S(3) . . . 110.60(10)
                                    no
    C(24) C(25) C(20) . . . 121.60(10)
                                     no
    C(24) C(25) H(21) . . . 118.70(10)
                                     no
    C(20) C(25) H(21) . . . 119.70(10)
                                     no
    Cl(2) C(1) Cl(1) . . . 113.58(6) no
    Cl(2) C(1) C(2) . . . 123.70(7) no
    Cl(1) C(1) C(2) . . . 122.70(8) no
    C(23) C(24) H(20) . . . 119.0(2) no
    C(23) C(24) C(25) . . . 120.20(10)
                                     no
    H(20) C(24) C(25) . . . 120.9(2) no
    C(8) C(7) H(3) . . . 119.5(2) no
    C(8) C(7) C(6) . . . 121.10(10)
                                  no
    H(3) C(7) C(6) . . . 119.40(10)
                                  no
    C(18) C(13) C(14) . . . 119.40(10)
                                     no
    C(18) C(13) C(12) . . . 119.99(8) no
    C(14) C(13) C(12) . . . 120.55(9) no
    C(10) C(11) H(7) . . . 119.50(10)
                                    no
    C(10) C(11) C(6) . . . 120.80(10)
                                    no
    H(7) C(11) C(6) . . . 119.70(10)
                                   no
    C(21) C(22) C(23) . . . 120.4(2) no
    C(21) C(22) H(18) . . . 120.70(10)
                                     no
    C(23) C(22) H(18) . . . 118.9(2) no
    C(21) C(20) C(19) . . . 122.12(9) no
    C(21) C(20) C(25) . . . 117.50(10)
                                     no
    C(19) C(20) C(25) . . . 120.40(10)
                                     no
    H(17) C(21) C(22) . . . 119.4(2) no
    H(17) C(21) C(20) . . . 120.0(2) no
    C(22) C(21) C(20) . . . 120.60(10)
                                     no
    H(19) C(23) C(24) . . . 120.2(2) no
    H(19) C(23) C(22) . . . 120.0(2) no
    C(24) C(23) C(22) . . . 119.80(10)
                                     no
    C(17) C(18) H(14) . . . 120.00(10)
                                     no
    C(17) C(18) C(13) . . . 120.90(10)
                                     no
    H(14) C(18) C(13) . . . 119.20(10)
                                     no
    C(9) C(8) H(4) . . . 119.9(2) no
    C(9) C(8) C(7) . . . 119.9(2) no
    H(4) C(8) C(7) . . . 120.3(2) no
    C(15) C(14) H(10) . . . 120.9(2) no
    C(15) C(14) C(13) . . . 118.30(10)
                                     no
    H(10) C(14) C(13) . . . 120.80(10)
                                     no
    C(9) C(10) H(6) . . . 119.9(2) no
    C(9) C(10) C(11) . . . 119.70(10)
                                    no
    H(6) C(10) C(11) . . . 120.4(2) no
    H(5) C(9) C(8) . . . 120.7(2) no
    H(5) C(9) C(10) . . . 119.1(2) no
    C(8) C(9) C(10) . . . 120.10(10)
                                   no
    C(16) C(15) H(11) . . . 118.6(2) no
    C(16) C(15) C(14) . . . 120.7(2) no
    H(11) C(15) C(14) . . . 120.7(2) no
    C(17) C(16) H(12) . . . 118.8(3) no
    C(17) C(16) C(15) . . . 121.2(2) no
    H(12) C(16) C(15) . . . 120.0(2) no
    H(13) C(17) C(18) . . . 120.1(2) no
    H(13) C(17) C(16) . . . 120.3(2) no
    C(18) C(17) C(16) . . . 119.6(2) no
loop_
    _geom_torsion_atom_site_label_1
    _geom_torsion_atom_site_label_2
    _geom_torsion_atom_site_label_3
    _geom_torsion_atom_site_label_4
    _geom_torsion_site_symmetry_1
    _geom_torsion_site_symmetry_2
    _geom_torsion_site_symmetry_3
    _geom_torsion_site_symmetry_4
    _geom_torsion
    _geom_torsion_publ_flag
    C(5) S(1) C(4) S(2) . . . . -43.15(6) no
    C(5) S(1) C(4) C(3) . . . . 140.26(6) no
    C(4) S(1) C(5) C(6) . . . . -81.53(9) no
    C(4) S(1) C(5) H(1) . . . . 41.60(10)
                                        no
    C(4) S(1) C(5) H(2) . . . . 160.37(9) no
    C(4) S(2) C(12) C(13) . . . . -92.08(6) no
    C(4) S(2) C(12) H(8) . . . . 26.50(10)
                                         no
    C(4) S(2) C(12) H(9) . . . . 146.10(10)
                                          no
    C(12) S(2) C(4) S(1) . . . . -49.13(5) no
    C(12) S(2) C(4) C(3) . . . . 127.28(7) no
    C(19) S(3) C(2) C(3) . . . . 36.39(9) no
    C(19) S(3) C(2) C(1) . . . . -150.95(9) no
    C(2) S(3) C(19) C(20) . . . . -168.16(7) no
    C(2) S(3) C(19) H(15) . . . . -49.3(2) no
    C(2) S(3) C(19) H(16) . . . . 71.90(10)
                                          no
    C(2) C(3) N(1) O(2) . . . . 54.10(10)
                                        no
    C(2) C(3) N(1) O(1) . . . . -122.30(10)
                                          no
    C(4) C(3) N(1) O(2) . . . . -126.70(10)
                                          no
    C(4) C(3) N(1) O(1) . . . . 56.80(10)
                                        no
    N(1) C(3) C(2) S(3) . . . . 67.42(9) no
    N(1) C(3) C(2) C(1) . . . . -105.10(10)
                                          no
    C(4) C(3) C(2) S(3) . . . . -111.70(10)
                                          no
    C(4) C(3) C(2) C(1) . . . . 75.80(10)
                                        no
    N(1) C(3) C(4) S(1) . . . . 171.14(6) no
    N(1) C(3) C(4) S(2) . . . . -5.40(10)
                                        no
    C(2) C(3) C(4) S(1) . . . . -9.90(10)
                                        no
    C(2) C(3) C(4) S(2) . . . . 173.60(7) no
    C(7) C(6) C(5) S(1) . . . . 98.10(10)
                                        no
    C(7) C(6) C(5) H(1) . . . . -24.8(2) no
    C(7) C(6) C(5) H(2) . . . . -143.60(10)
                                          no
    C(11) C(6) C(5) S(1) . . . . -82.60(10)
                                          no
    C(11) C(6) C(5) H(1) . . . . 154.5(2) no
    C(11) C(6) C(5) H(2) . . . . 35.7(2) no
    C(5) C(6) C(7) C(8) . . . . -179.20(10)
                                          no
    C(5) C(6) C(7) H(3) . . . . 0.6(2) no
    C(11) C(6) C(7) C(8) . . . . 1.4(2) no
    C(11) C(6) C(7) H(3) . . . . -178.7(2) no
    C(5) C(6) C(11) C(10) . . . . 179.00(10)
                                           no
    C(5) C(6) C(11) H(7) . . . . -1.2(2) no
    C(7) C(6) C(11) C(10) . . . . -1.7(2) no
    C(7) C(6) C(11) H(7) . . . . 178.1(2) no
    S(3) C(2) C(1) Cl(2) . . . . -172.16(8) no
    S(3) C(2) C(1) Cl(1) . . . . 6.0(2) no
    C(3) C(2) C(1) Cl(2) . . . . 0.1(2) no
    C(3) C(2) C(1) Cl(1) . . . . 178.23(9) no
    S(2) C(12) C(13) C(18) . . . . 65.40(10)
                                           no
    S(2) C(12) C(13) C(14) . . . . -112.50(10)
                                             no
    H(8) C(12) C(13) C(18) . . . . -53.9(2) no
    H(8) C(12) C(13) C(14) . . . . 128.2(2) no
    H(9) C(12) C(13) C(18) . . . . -172.9(2) no
    H(9) C(12) C(13) C(14) . . . . 9.2(2) no
    S(3) C(19) C(20) C(25) . . . . -108.20(10)
                                             no
    S(3) C(19) C(20) C(21) . . . . 71.60(10)
                                           no
    H(15) C(19) C(20) C(25) . . . . 132.30(10)
                                             no
    H(15) C(19) C(20) C(21) . . . . -47.8(2) no
    H(16) C(19) C(20) C(25) . . . . 12.0(2) no
    H(16) C(19) C(20) C(21) . . . . -168.20(10)
                                              no
    C(20) C(25) C(24) C(23) . . . . -0.5(2) no
    C(20) C(25) C(24) H(20) . . . . 178.40(10)
                                             no
    H(21) C(25) C(24) C(23) . . . . 179.00(10)
                                             no
    H(21) C(25) C(24) H(20) . . . . -2.2(2) no
    C(24) C(25) C(20) C(19) . . . . 179.43(9) no
    C(24) C(25) C(20) C(21) . . . . -0.40(10)
                                            no
    H(21) C(25) C(20) C(19) . . . .  0.0(2) no
    H(21) C(25) C(20) C(21) . . . . -179.90(10)
                                              no
    C(25) C(24) C(23) C(22) . . . . 1.5(2) no
    C(25) C(24) C(23) H(19) . . . . -178.90(10)
                                              no
    H(20) C(24) C(23) C(22) . . . . -177.40(10)
                                              no
    H(20) C(24) C(23) H(19) . . . . 2.2(2) no
    C(6) C(7) C(8) C(9) . . . . -0.4(3) no
    C(6) C(7) C(8) H(4) . . . . -179.5(2) no
    H(3) C(7) C(8) C(9) . . . . 179.8(2) no
    H(3) C(7) C(8) H(4) . . . . 0.7(3) no
    C(12) C(13) C(18) C(17) . . . . -176.9(2) no
    C(12) C(13) C(18) H(14) . . . . 3.9(3) no
    C(14) C(13) C(18) C(17) . . . . 1.1(2) no
    C(14) C(13) C(18) H(14) . . . . -178.1(2) no
    C(12) C(13) C(14) C(15) . . . . 177.4(2) no
    C(12) C(13) C(14) H(10) . . . . -3.4(3) no
    C(18) C(13) C(14) C(15) . . . . -0.5(2) no
    C(18) C(13) C(14) H(10) . . . . 178.7(2) no
    C(6) C(11) C(10) C(9) . . . . 1.0(2) no
    C(6) C(11) C(10) H(6) . . . . -179.3(2) no
    H(7) C(11) C(10) C(9) . . . . -178.8(2) no
    H(7) C(11) C(10) H(6) . . . . 1.0(3) no
    C(23) C(22) C(21) C(20) . . . . 0.7(2) no
    C(23) C(22) C(21) H(17) . . . . 179.30(10)
                                             no
    H(18) C(22) C(21) C(20) . . . . -179.4(2) no
    H(18) C(22) C(21) H(17) . . . . -0.8(2) no
    C(21) C(22) C(23) C(24) . . . . -1.6(2) no
    C(21) C(22) C(23) H(19) . . . . 178.8(2) no
    H(18) C(22) C(23) C(24) . . . . 178.5(2) no
    H(18) C(22) C(23) H(19) . . . . -1.1(2) no
    C(19) C(20) C(21) C(22) . . . . -179.50(10)
                                              no
    C(19) C(20) C(21) H(17) . . . . 1.9(2) no
    C(25) C(20) C(21) C(22) . . . . 0.3(2) no
    C(25) C(20) C(21) H(17) . . . . -178.30(10)
                                              no
    C(13) C(18) C(17) C(16) . . . . -1.1(3) no
    C(13) C(18) C(17) H(13) . . . . 179.0(3) no
    H(14) C(18) C(17) C(16) . . . . 178.1(2) no
    H(14) C(18) C(17) H(13) . . . . -1.8(4) no
    C(7) C(8) C(9) C(10) . . . . -0.3(3) no
    C(7) C(8) C(9) H(5) . . . . 178.3(2) no
    H(4) C(8) C(9) C(10) . . . . 178.8(2) no
    H(4) C(8) C(9) H(5) . . . . -2.6(4) no
    C(13) C(14) C(15) C(16) . . . . 0.1(3) no
    C(13) C(14) C(15) H(11) . . . . 179.3(3) no
    H(10) C(14) C(15) C(16) . . . . -179.1(3) no
    H(10) C(14) C(15) H(11) . . . . 0.1(4) no
    C(11) C(10) C(9) C(8) . . . . 0.1(3) no
    C(11) C(10) C(9) H(5) . . . . -178.6(2) no
    H(6) C(10) C(9) C(8) . . . . -179.7(2) no
    H(6) C(10) C(9) H(5) . . . . 1.6(3) no
    C(14) C(15) C(16) C(17) . . . . -0.1(4) no
    C(14) C(15) C(16) H(12) . . . . -178.4(3) no
    H(11) C(15) C(16) C(17) . . . . -179.4(3) no
    H(11) C(15) C(16) H(12) . . . . 2.3(5) no
    C(15) C(16) C(17) C(18) . . . . 0.7(4) no
    C(15) C(16) C(17) H(13) . . . . -179.5(3) no
    H(12) C(16) C(17) C(18) . . . . 179.0(3) no
    H(12) C(16) C(17) H(13) . . . . -1.2(5) no
