# Supplementary material for: 2,4,4-Tris(benzyl­sulfan­yl)-1,1-dichloro-3-nitro­buta-1,3-diene
Source: Acta Crystallogr Sect E Struct Rep Online. 2009 Jan 10;65(Pt 2):o272. doi: 10.1107/S1600536808043419 (PMC2968351; doi:10.1107/S1600536808043419)
Supplement: Supplementary file 2 [file e-65-0o272-Isup2.hkl]

data_I
loop_
_refln_index_h
_refln_index_k
_refln_index_l
_refln_F_meas
_refln_F_sigma
_refln_F_calc
_refln_observed_status
   2    0    0      13.46       0.05      13.33 o
   3    0    0      25.31       0.08      25.29 o
   4    0    0       8.55       0.07       9.28 o
   5    0    0      48.95       0.14      49.20 o
   6    0    0       3.09       0.08       5.13 o
   7    0    0       2.77       0.08       3.08 o
   8    0    0       6.22       0.08       6.73 o
   9    0    0       5.08       0.09       4.93 o
  10    0    0       1.75       0.13       1.70 o
  11    0    0       2.87       0.15       2.96 o
  12    0    0       2.31       0.22       1.58 o
 -12    1    0       2.05       0.22       1.93 o
 -11    1    0       2.15       0.15       1.57 o
 -10    1    0       3.07       0.14       3.02 o
  -9    1    0       2.05       0.13       1.67 o
  -8    1    0       1.66       0.14       1.69 o
  -7    1    0       4.27       0.09       4.22 o
  -6    1    0       5.50       0.07       6.07 o
  -5    1    0       2.53       0.08       2.77 o
  -4    1    0      18.66       0.08      19.98 o
  -3    1    0      10.35       0.07      11.76 o
  -2    1    0      16.37       0.06      16.42 o
  -1    1    0      33.00       0.10      35.14 o
   2    1    0       3.82       0.05       4.02 o
   3    1    0      43.79       0.13      44.57 o
   4    1    0      19.97       0.07      18.02 o
   5    1    0       4.17       0.07       4.16 o
   6    1    0       9.39       0.08       9.16 o
   7    1    0      19.14       0.09      19.38 o
   8    1    0      15.25       0.10      15.95 o
   9    1    0       3.45       0.10       4.13 o
  10    1    0       1.81       0.13       2.19 o
  11    1    0       3.67       0.14       3.85 o
  12    1    0       3.62       0.18       3.44 o
  13    1    0       1.45       0.35       0.13 o
 -12    2    0       1.44       0.38       0.28 o
 -11    2    0       2.07       0.17       2.23 o
 -10    2    0       4.32       0.12       5.21 o
  -9    2    0       5.83       0.11       5.37 o
  -8    2    0       2.63       0.10       2.76 o
  -7    2    0      11.79       0.10      11.90 o
  -6    2    0       6.17       0.10       5.57 o
  -5    2    0       5.84       0.08       6.93 o
  -4    2    0       1.38       0.11       1.54 o
  -3    2    0      16.80       0.07      16.16 o
  -2    2    0      10.51       0.07      10.72 o
  -1    2    0      45.48       0.16      45.36 o
   0    2    0      16.38       0.05      16.47 o
   1    2    0      45.66       0.12      45.39 o
   2    2    0      13.94       0.06      13.11 o
   3    2    0      35.73       0.12      36.15 o
   4    2    0       3.22       0.07       3.56 o
   5    2    0      19.02       0.07      19.50 o
   6    2    0      12.72       0.08      12.96 o
   7    2    0      12.12       0.09      12.93 o
   8    2    0       5.93       0.10       6.26 o
   9    2    0       5.12       0.09       5.95 o
  10    2    0       5.65       0.12       5.61 o
  11    2    0       2.16       0.14       1.72 o
  12    2    0       2.63       0.26       2.96 o
  13    2    0       1.31       0.31       0.52 o
 -11    3    0       1.88       0.18       1.18 o
 -10    3    0       1.97       0.17       0.44 o
  -9    3    0       0.79       0.49       1.05 o
  -8    3    0       1.92       0.12       1.55 o
  -7    3    0       2.24       0.12       2.19 o
  -6    3    0      21.30       0.12      21.27 o
  -5    3    0      31.97       0.14      30.52 o
  -4    3    0       1.21       0.16       1.47 o
  -3    3    0       3.95       0.07       4.43 o
  -2    3    0      58.24       0.10      57.28 o
  -1    3    0      49.83       0.14      49.81 o
   0    3    0      95.10       0.14      95.95 o
   1    3    0      20.50       0.06      22.54 o
   2    3    0      22.99       0.06      22.96 o
   3    3    0       3.46       0.06       3.85 o
   4    3    0       6.99       0.09       6.51 o
   5    3    0      12.12       0.09      14.50 o
   6    3    0      19.77       0.11      20.04 o
   7    3    0      13.52       0.11      13.57 o
   8    3    0      16.66       0.12      16.19 o
   9    3    0       6.69       0.11       7.59 o
  10    3    0       5.14       0.11       5.60 o
  11    3    0       5.10       0.24       5.25 o
  12    3    0       3.39       0.14       3.80 o
  13    3    0       2.08       0.20       1.49 o
 -11    4    0       1.46       0.26       0.46 o
 -10    4    0       2.97       0.13       3.14 o
  -9    4    0       6.90       0.14       7.39 o
  -8    4    0       2.73       0.13       3.46 o
  -7    4    0      13.34       0.13      13.43 o
  -6    4    0      16.64       0.12      16.67 o
  -5    4    0      18.48       0.10      18.48 o
  -4    4    0      31.10       0.14      30.88 o
  -3    4    0       7.91       0.08       6.63 o
  -2    4    0       2.95       0.07       1.34 o
  -1    4    0      10.03       0.08      10.81 o
   0    4    0      43.18       0.13      43.69 o
   1    4    0      44.11       0.13      44.15 o
   2    4    0      14.03       0.07      13.93 o
   3    4    0       7.20       0.07       7.47 o
   4    4    0       0.95       0.16       1.56 o
   5    4    0      17.39       0.10      17.39 o
   6    4    0      15.45       0.11      15.26 o
   7    4    0       1.88       0.13       1.29 o
   8    4    0       4.67       0.10       4.78 o
   9    4    0       3.23       0.11       3.31 o
  10    4    0      12.62       0.16      12.17 o
  11    4    0       1.84       0.19       2.15 o
  12    4    0       1.67       0.19       0.93 o
  13    4    0       1.74       0.19       0.92 o
 -10    5    0       2.90       0.14       3.64 o
  -9    5    0       1.53       0.21       0.43 o
  -8    5    0       6.77       0.13       7.03 o
  -7    5    0       2.90       0.12       2.76 o
  -6    5    0       8.87       0.17       9.17 o
  -5    5    0      10.20       0.10      10.29 o
  -4    5    0      11.95       0.10      12.20 o
  -3    5    0      21.22       0.10      21.52 o
  -2    5    0      13.62       0.09      13.46 o
  -1    5    0      13.26       0.08      13.51 o
   0    5    0       4.02       0.07       5.40 o
   1    5    0      31.52       0.11      31.94 o
   2    5    0      12.45       0.07      11.59 o
   3    5    0       2.68       0.06       4.68 o
   4    5    0      10.26       0.07       9.45 o
   5    5    0      11.47       0.10      11.43 o
   6    5    0       1.47       0.17       1.31 o
   7    5    0       8.70       0.10       8.38 o
   8    5    0       2.05       0.15       1.98 o
   9    5    0       2.96       0.10       2.68 o
  10    5    0       2.13       0.14       1.64 o
  11    5    0       2.42       0.14       2.06 o
  12    5    0       1.87       0.15       1.53 o
  13    5    0       1.60       0.19       0.37 o
 -10    6    0       2.20       0.16       1.19 o
  -9    6    0       2.20       0.15       2.08 o
  -8    6    0       1.65       0.21       1.14 o
  -7    6    0       6.65       0.11       6.67 o
  -6    6    0      14.17       0.12      14.26 o
  -5    6    0      14.20       0.11      14.51 o
  -4    6    0       7.65       0.09       8.12 o
  -3    6    0      12.06       0.10      12.56 o
  -2    6    0      24.87       0.24      24.84 o
  -1    6    0       1.05       0.25       0.60 o
   0    6    0       8.93       0.08       9.76 o
   1    6    0      27.23       0.12      27.93 o
   2    6    0      12.88       0.08      12.82 o
   3    6    0      28.99       0.12      29.21 o
   4    6    0       1.73       0.09       1.75 o
   5    6    0      29.99       0.13      31.04 o
   6    6    0      21.13       0.14      21.16 o
   7    6    0       1.97       0.12       1.95 o
   8    6    0      20.44       0.15      19.77 o
   9    6    0       4.19       0.11       4.19 o
  10    6    0       4.58       0.12       4.82 o
  11    6    0       5.73       0.15       5.58 o
  12    6    0       2.67       0.13       2.78 o
  13    6    0       1.74       0.19       1.21 o
  -9    7    0       1.82       0.20       0.43 o
  -8    7    0       2.65       0.15       2.80 o
  -7    7    0       2.83       0.19       2.65 o
  -6    7    0       2.80       0.14       3.01 o
  -5    7    0       7.33       0.10       7.19 o
  -4    7    0       6.30       0.13       6.22 o
  -3    7    0       2.71       0.11       2.66 o
  -2    7    0       3.00       0.10       3.19 o
  -1    7    0      14.33       0.10      14.99 o
   0    7    0      11.61       0.09      12.28 o
   1    7    0      15.43       0.09      15.32 o
   2    7    0       2.36       0.09       2.98 o
   3    7    0       7.89       0.08       8.03 o
   4    7    0      30.36       0.13      30.70 o
   5    7    0      29.74       0.13      29.42 o
   6    7    0       6.52       0.09       6.18 o
   7    7    0       2.68       0.11       2.97 o
   8    7    0      11.40       0.13      11.09 o
   9    7    0      18.97       1.07      18.84 o
  10    7    0       5.73       0.22       6.10 o
  11    7    0       3.50       0.14       3.31 o
  12    7    0       1.60       0.19       1.23 o
  13    7    0       1.25       0.31       0.37 o
  -9    8    0       2.01       0.18       1.08 o
  -8    8    0       1.87       0.18       0.12 o
  -7    8    0       3.55       0.16       3.50 o
  -6    8    0       5.50       0.11       5.49 o
  -5    8    0       3.74       0.11       4.13 o
  -4    8    0       2.39       0.11       3.01 o
  -3    8    0       6.42       0.16       5.95 o
  -2    8    0      11.30       0.10      11.45 o
  -1    8    0      15.14       0.10      14.89 o
   0    8    0       7.09       0.08       7.04 o
   1    8    0      13.68       0.10      13.69 o
   2    8    0       3.36       0.09       3.16 o
   3    8    0      12.25       0.09      12.13 o
   4    8    0       1.17       0.20       0.34 o
   5    8    0      20.28       0.13      20.16 o
   6    8    0       7.19       0.09       7.06 o
   7    8    0      11.81       0.11      12.22 o
   8    8    0       5.95       0.10       6.02 o
   9    8    0       2.55       0.18       2.54 o
  10    8    0       5.38       0.29       5.57 o
  11    8    0       2.41       0.14       2.16 o
  12    8    0       1.58       0.20       0.31 o
  13    8    0       1.48       0.35       0.18 o
  -8    9    0       2.69       0.18       2.81 o
  -7    9    0       3.13       0.14       3.15 o
  -6    9    0       1.86       0.20       1.61 o
  -5    9    0       3.33       0.13       3.59 o
  -4    9    0       6.15       0.20       6.23 o
  -3    9    0      11.96       0.12      11.61 o
  -2    9    0       4.48       0.09       5.19 o
  -1    9    0       8.61       0.10       8.91 o
   0    9    0      20.98       0.13      20.91 o
   1    9    0       6.68       0.09       6.01 o
   2    9    0       4.45       0.09       4.93 o
   3    9    0       4.81       0.09       5.39 o
   4    9    0      10.52       0.09      10.42 o
   5    9    0       9.36       0.09       9.93 o
   6    9    0       8.24       0.09       8.51 o
   7    9    0       4.83       0.11       5.34 o
   8    9    0       2.34       0.13       2.47 o
   9    9    0       1.69       0.18       0.15 o
  10    9    0       3.67       0.17       3.80 o
  11    9    0       1.15       0.30       0.35 o
  12    9    0       1.44       0.22       0.86 o
  -7   10    0       1.80       0.23       1.15 o
  -6   10    0       1.38       0.30       0.61 o
  -5   10    0       1.49       0.19       0.18 o
  -4   10    0       2.77       0.13       3.10 o
  -3   10    0       1.93       0.13       1.49 o
  -2   10    0       3.02       0.10       3.26 o
  -1   10    0       2.07       0.12       1.82 o
   0   10    0      11.78       0.10      12.37 o
   1   10    0       5.82       0.09       5.82 o
   2   10    0       1.73       0.14       1.36 o
   3   10    0      19.05       0.13      19.00 o
   4   10    0      24.73       0.12      24.59 o
   5   10    0      16.87       0.11      17.14 o
   6   10    0       2.45       0.11       2.61 o
   7   10    0       5.01       0.17       5.44 o
   8   10    0       6.30       0.13       6.38 o
   9   10    0       5.87       0.13       5.57 o
  10   10    0       1.32       0.28       0.34 o
  11   10    0       1.67       0.23       0.12 o
  12   10    0       1.26       0.31       0.03 o
  -6   11    0       2.29       0.21       2.04 o
  -5   11    0       3.77       0.17       4.08 o
  -4   11    0       2.68       0.13       2.87 o
  -3   11    0       4.50       0.24       4.80 o
  -2   11    0       7.05       0.12       7.68 o
  -1   11    0       4.71       0.11       4.53 o
   0   11    0      10.72       0.12      10.55 o
   1   11    0       4.74       0.10       5.00 o
   2   11    0       8.10       0.09       8.25 o
   3   11    0       2.54       0.11       2.86 o
   4   11    0      12.96       0.12      12.53 o
   5   11    0      15.40       0.12      15.42 o
   6   11    0      10.15       0.12      10.29 o
   7   11    0       1.74       0.15       0.49 o
   8   11    0       1.91       0.17       0.17 o
   9   11    0       1.90       0.18       1.94 o
  10   11    0       1.16       0.33       0.06 o
  11   11    0       1.57       0.21       0.07 o
  -5   12    0       2.71       0.16       2.40 o
  -4   12    0       2.02       0.18       1.40 o
  -3   12    0       2.19       0.14       1.60 o
  -2   12    0       4.77       0.14       5.17 o
  -1   12    0       9.91       0.12      10.07 o
   0   12    0       1.63       0.18       0.44 o
   1   12    0       4.72       0.15       5.14 o
   2   12    0       5.19       0.10       5.33 o
   3   12    0       8.56       0.12       8.73 o
   4   12    0       5.11       0.10       5.65 o
   5   12    0       7.07       0.11       6.89 o
   6   12    0       1.51       0.18       0.80 o
   7   12    0       3.51       0.13       3.47 o
   8   12    0       1.52       0.20       0.78 o
   9   12    0       2.57       0.15       2.44 o
  10   12    0       2.53       0.17       2.58 o
  11   12    0       1.57       0.20       0.60 o
  -4   13    0       2.36       0.19       2.18 o
  -3   13    0       2.00       0.17       1.67 o
  -2   13    0       2.98       0.12       3.58 o
  -1   13    0       2.39       0.15       2.53 o
   0   13    0       3.08       0.16       3.50 o
   1   13    0       3.09       0.16       3.48 o
   2   13    0       5.47       0.15       5.48 o
   3   13    0       6.10       0.29       6.54 o
   4   13    0       4.60       0.14       4.76 o
   5   13    0       5.68       0.24       5.46 o
   6   13    0       4.07       0.24       4.66 o
   7   13    0       2.02       0.20       2.29 o
   8   13    0       2.02       0.16       2.01 o
   9   13    0       1.58       0.26       0.85 o
  10   13    0       4.31       0.19       4.54 o
  -2   14    0       1.71       0.21       0.99 o
  -1   14    0       2.84       0.16       2.90 o
   0   14    0       3.27       0.14       4.04 o
   1   14    0       1.78       0.16       1.44 o
   2   14    0       1.65       0.16       0.40 o
   3   14    0       2.10       0.17       2.29 o
   4   14    0       4.55       0.29       4.83 o
   5   14    0       4.01       0.17       4.68 o
   6   14    0       5.76       0.15       5.88 o
   7   14    0       2.07       0.21       1.86 o
   8   14    0       4.07       0.20       3.70 o
   9   14    0       2.69       0.21       2.37 o
   0   15    0       1.88       0.21       0.50 o
   1   15    0       2.23       0.17       0.98 o
   2   15    0       2.91       0.25       2.29 o
   3   15    0       2.19       0.18       1.63 o
   4   15    0       1.41       0.29       0.03 o
   5   15    0       2.11       0.22       1.71 o
   6   15    0       2.14       0.19       1.81 o
   7   15    0       2.28       0.20       1.78 o
  -6  -15    1       2.30       0.25       2.87 o
  -5  -15    1       1.98       0.17       1.95 o
  -4  -15    1       1.43       0.29       0.71 o
  -3  -15    1       1.94       0.17       1.31 o
  -2  -15    1       1.80       0.19       1.67 o
  -1  -15    1       3.13       0.17       3.35 o
  -8  -14    1       2.31       0.22       2.03 o
  -7  -14    1       2.08       0.20       1.56 o
  -6  -14    1       5.37       0.18       6.06 o
  -5  -14    1       4.88       0.17       5.08 o
  -4  -14    1       1.76       0.19       0.37 o
  -3  -14    1       5.32       0.13       5.75 o
  -2  -14    1       5.84       0.15       5.49 o
  -1  -14    1       1.75       0.19       0.73 o
   0  -14    1       1.56       0.28       1.29 o
   1  -14    1       1.95       0.23       1.58 o
   2  -14    1       4.51       0.18       4.95 o
  -9  -13    1       0.45       1.25       0.73 o
  -8  -13    1       2.15       0.21       0.60 o
  -7  -13    1       1.37       0.35       0.21 o
  -6  -13    1       3.42       0.16       4.00 o
  -5  -13    1       1.86       0.19       0.78 o
  -4  -13    1       4.08       0.16       4.31 o
  -3  -13    1       1.79       0.16       0.22 o
  -2  -13    1       5.88       0.13       5.87 o
  -1  -13    1       8.28       0.11       7.95 o
   0  -13    1       4.06       0.25       4.22 o
   1  -13    1       1.81       0.15       1.13 o
   2  -13    1       2.27       0.14       2.38 o
   3  -13    1       2.95       0.14       3.00 o
 -10  -12    1       2.03       0.18       2.02 o
  -9  -12    1      -0.69       0.67       0.40 o
  -8  -12    1       2.08       0.20       1.88 o
  -7  -12    1       1.54       0.21       0.94 o
  -6  -12    1       4.06       0.12       4.42 o
  -5  -12    1       2.31       0.13       1.74 o
  -4  -12    1       1.82       0.14       0.17 o
  -3  -12    1       2.53       0.12       2.75 o
  -2  -12    1       6.90       0.12       6.76 o
  -1  -12    1       4.18       0.11       5.08 o
   0  -12    1       4.67       0.11       4.72 o
   1  -12    1       1.08       0.34       0.17 o
   2  -12    1       4.28       0.14       4.45 o
   3  -12    1       1.46       0.24       1.24 o
   4  -12    1       1.14       0.30       0.43 o
   5  -12    1       1.64       0.23       0.55 o
 -11  -11    1       2.54       0.16       2.81 o
 -10  -11    1       3.62       0.15       3.76 o
  -9  -11    1       3.46       0.15       3.53 o
  -8  -11    1       1.65       0.19       1.47 o
  -7  -11    1       1.84       0.15       1.45 o
  -6  -11    1       6.91       0.11       6.72 o
  -5  -11    1       3.44       0.10       3.63 o
  -4  -11    1      10.89       0.11      11.14 o
  -3  -11    1      12.38       0.12      12.26 o
  -2  -11    1       5.70       0.09       5.27 o
  -1  -11    1       2.30       0.12       2.30 o
   0  -11    1       2.55       0.11       2.36 o
   1  -11    1       4.11       0.11       4.70 o
   2  -11    1       7.57       0.35       7.84 o
   3  -11    1       6.27       0.14       6.41 o
   4  -11    1       3.44       0.21       2.96 o
   5  -11    1       2.26       0.14       1.99 o
   6  -11    1       1.46       0.32       0.78 o
 -11  -10    1       3.26       0.17       3.52 o
 -10  -10    1       2.04       0.14       1.77 o
  -9  -10    1       4.90       0.15       4.83 o
  -8  -10    1       2.10       0.19       2.14 o
  -7  -10    1      14.88       0.16      14.52 o
  -6  -10    1       4.91       0.23       4.65 o
  -5  -10    1       7.81       0.10       8.00 o
  -4  -10    1      11.10       0.11      11.13 o
  -3  -10    1      14.82       0.11      14.97 o
  -2  -10    1      24.57       0.12      24.55 o
  -1  -10    1      16.17       0.13      16.23 o
   0  -10    1      20.31       0.13      20.11 o
   1  -10    1       3.81       0.10       3.77 o
   2  -10    1       7.15       0.19       7.24 o
   3  -10    1       1.48       0.20       1.19 o
   4  -10    1       3.11       0.13       2.82 o
   5  -10    1       4.71       0.13       4.92 o
   6  -10    1       2.30       0.17       1.81 o
   7  -10    1       1.98       0.19       1.50 o
 -12   -9    1       2.03       0.22       1.21 o
 -11   -9    1       3.84       0.17       3.97 o
 -10   -9    1       2.28       0.14       2.31 o
  -9   -9    1       4.58       0.12       4.84 o
  -8   -9    1       8.17       0.13       7.75 o
  -7   -9    1       3.20       0.12       2.86 o
  -6   -9    1       3.19       0.09       3.28 o
  -5   -9    1       4.55       0.09       4.86 o
  -4   -9    1      18.55       0.12      18.63 o
  -3   -9    1      18.41       0.11      18.43 o
  -2   -9    1      11.33       0.10      11.41 o
  -1   -9    1      16.69       0.11      17.14 o
   0   -9    1       7.40       0.09       7.67 o
   1   -9    1       4.21       0.12       4.15 o
   2   -9    1       9.69       0.10       9.72 o
   3   -9    1       2.76       0.10       3.12 o
   4   -9    1       4.40       0.12       4.66 o
   5   -9    1       7.77       0.21       8.24 o
   6   -9    1       0.84       0.40       0.54 o
   7   -9    1       1.65       0.27       0.43 o
   8   -9    1       2.21       0.20       1.97 o
 -12   -8    1       1.84       0.21       1.45 o
 -11   -8    1       4.34       0.15       4.63 o
 -10   -8    1       2.31       0.13       2.12 o
  -9   -8    1       1.45       0.21       0.83 o
  -8   -8    1       1.86       0.15       1.89 o
  -7   -8    1       5.50       0.10       5.96 o
  -6   -8    1       7.50       0.08       7.41 o
  -5   -8    1      10.67       0.09      11.07 o
  -4   -8    1       1.31       0.15       0.43 o
  -3   -8    1       1.27       0.18       0.34 o
  -2   -8    1       8.53       0.08       8.53 o
  -1   -8    1       2.94       0.09       3.44 o
   0   -8    1      10.28       0.10      10.41 o
   1   -8    1       8.33       0.09       8.59 o
   2   -8    1      15.89       0.11      15.83 o
   3   -8    1      22.38       0.13      22.32 o
   4   -8    1       6.46       0.10       6.56 o
   5   -8    1       1.06       0.32       0.88 o
   6   -8    1       7.59       0.29       7.91 o
   7   -8    1       2.98       0.16       3.10 o
   8   -8    1       3.69       0.17       4.21 o
   9   -8    1       3.63       0.16       3.15 o
 -12   -7    1       1.72       0.23       1.22 o
 -11   -7    1       1.84       0.14       1.51 o
 -10   -7    1       7.99       0.14       7.96 o
  -9   -7    1       0.88       0.38       0.48 o
  -8   -7    1      14.04       0.13      14.67 o
  -7   -7    1      15.51       0.51      15.72 o
  -6   -7    1      12.27       0.09      12.31 o
  -5   -7    1       1.19       0.17       1.24 o
  -4   -7    1       4.81       0.08       5.44 o
  -3   -7    1      13.27       0.09      13.72 o
  -2   -7    1      32.90       0.14      32.02 o
  -1   -7    1      41.04       0.16      40.59 o
   0   -7    1      27.85       0.14      28.05 o
   1   -7    1       1.63       0.18       1.24 o
   2   -7    1       2.43       0.10       2.44 o
   3   -7    1      19.00       0.12      18.94 o
   4   -7    1      22.74       0.13      22.68 o
   5   -7    1       3.41       0.10       2.75 o
   6   -7    1       5.97       0.11       6.13 o
   7   -7    1       4.53       0.11       4.98 o
   8   -7    1       1.78       0.20       0.05 o
   9   -7    1       3.48       0.16       3.35 o
 -13   -6    1       2.25       0.29       1.58 o
 -12   -6    1       3.35       0.16       3.35 o
 -11   -6    1       2.75       0.13       2.87 o
 -10   -6    1       1.36       0.22       0.05 o
  -9   -6    1      13.91       0.14      13.48 o
  -8   -6    1      17.29       0.13      17.51 o
  -7   -6    1       1.61       0.14       1.11 o
  -6   -6    1       4.69       0.10       4.22 o
  -5   -6    1      10.17       0.09       9.94 o
  -4   -6    1       8.85       0.15       8.83 o
  -3   -6    1       3.15       0.07       3.32 o
  -2   -6    1      18.69       0.08      17.68 o
  -1   -6    1       3.30       0.08       2.36 o
   0   -6    1       1.98       0.09       2.13 o
   1   -6    1      17.69       0.09      17.56 o
   2   -6    1       3.90       0.09       4.74 o
   3   -6    1      16.37       0.10      16.31 o
   4   -6    1       5.28       0.15       5.29 o
   5   -6    1       4.65       0.09       4.05 o
   6   -6    1       1.37       0.18       1.11 o
   7   -6    1       6.26       0.20       6.60 o
   8   -6    1       4.46       0.24       4.39 o
   9   -6    1       1.82       0.18       1.67 o
  10   -6    1       1.40       0.28       0.07 o
 -13   -5    1       1.72       0.26       1.07 o
 -12   -5    1       2.29       0.16       2.30 o
 -11   -5    1       2.57       0.11       2.84 o
 -10   -5    1       6.15       0.14       6.29 o
  -9   -5    1       4.24       0.11       4.30 o
  -8   -5    1       6.12       0.10       5.94 o
  -7   -5    1       8.17       0.11       8.30 o
  -6   -5    1      25.31       0.14      25.31 o
  -5   -5    1       7.07       0.09       8.12 o
  -4   -5    1       5.83       0.08       5.89 o
  -3   -5    1      24.67       0.11      24.74 o
  -2   -5    1      16.39       0.08      17.38 o
  -1   -5    1       8.56       0.07       9.83 o
   0   -5    1      12.92       0.08      12.48 o
   1   -5    1      16.55       0.08      17.82 o
   2   -5    1      22.24       0.11      22.59 o
   3   -5    1      16.32       0.10      16.32 o
   4   -5    1       2.95       0.09       3.61 o
   5   -5    1       2.65       0.09       3.87 o
   6   -5    1       3.73       0.10       3.35 o
   7   -5    1      10.30       0.30      10.95 o
   8   -5    1       2.30       0.17       2.55 o
   9   -5    1       2.17       0.15       2.49 o
  10   -5    1       1.76       0.18       1.15 o
  11   -5    1       1.58       0.25       0.64 o
 -13   -4    1       1.64       0.52       0.36 o
 -12   -4    1       1.51       0.18       0.26 o
 -11   -4    1       1.44       0.18       0.20 o
 -10   -4    1       5.41       0.13       6.01 o
  -9   -4    1       8.90       0.13       9.18 o
  -8   -4    1       1.33       0.18       0.35 o
  -7   -4    1       8.00       0.10       8.43 o
  -6   -4    1      30.12       0.15      30.99 o
  -5   -4    1      38.86       0.14      38.49 o
  -4   -4    1       6.87       0.06       6.69 o
  -3   -4    1       8.68       0.07       8.88 o
  -2   -4    1      60.84       0.10      59.80 o
  -1   -4    1      50.68       0.15      51.28 o
   0   -4    1      35.31       0.11      37.60 o
   1   -4    1      38.30       0.12      37.44 o
   2   -4    1      35.52       0.12      35.42 o
   3   -4    1      21.67       0.11      22.28 o
   5   -4    1       4.87       0.09       5.13 o
   6   -4    1      10.19       0.10      10.30 o
   7   -4    1       3.55       0.10       4.17 o
   8   -4    1       3.65       0.11       3.72 o
   9   -4    1       2.32       0.12       1.83 o
  10   -4    1       1.45       0.23       0.93 o
  11   -4    1       1.58       0.23       0.31 o
 -13   -3    1       2.14       0.26       1.17 o
 -12   -3    1       1.57       0.22       1.36 o
 -11   -3    1       1.43       0.19       1.08 o
 -10   -3    1       1.42       0.19       0.37 o
  -9   -3    1      12.86       0.13      13.42 o
  -8   -3    1      15.85       0.31      15.78 o
  -7   -3    1       0.59       0.51       1.17 o
  -6   -3    1      15.39       0.10      16.11 o
  -5   -3    1      32.97       0.13      33.08 o
  -4   -3    1      16.97       0.09      16.87 o
  -3   -3    1      39.30       0.11      39.31 o
  -2   -3    1      47.12       0.13      46.24 o
  -1   -3    1      49.56       0.14      49.17 o
   0   -3    1      76.53       0.11      76.06 o
   1   -3    1       3.39       0.07       2.95 o
   2   -3    1      57.10       0.11      58.34 o
   3   -3    1      30.30       0.11      31.41 o
   4   -3    1      12.96       0.09      12.86 o
   5   -3    1      10.49       0.09      10.72 o
   6   -3    1      15.59       0.10      15.84 o
   7   -3    1      16.18       0.12      15.85 o
   8   -3    1       3.41       0.10       3.52 o
   9   -3    1       3.13       0.11       3.65 o
  10   -3    1       1.27       0.30       0.78 o
  11   -3    1       1.52       0.25       0.18 o
  12   -3    1       1.76       0.20       0.73 o
 -12   -2    1       1.79       0.22       0.04 o
 -11   -2    1       1.72       0.17       0.48 o
 -10   -2    1       1.71       0.14       1.07 o
  -9   -2    1       5.31       0.10       5.41 o
  -8   -2    1       3.08       0.08       3.53 o
  -7   -2    1       7.93       0.08       8.13 o
  -6   -2    1      10.29       0.08      10.51 o
  -5   -2    1       3.06       0.07       2.87 o
  -4   -2    1      24.26       0.12      26.12 o
  -3   -2    1      30.53       0.10      33.12 o
  -2   -2    1       2.21       0.05       2.21 o
  -1   -2    1     112.39       0.15     114.97 o
   0   -2    1      15.86       0.05      15.84 o
   1   -2    1      60.31       0.09      62.45 o
   2   -2    1       1.30       0.13       0.95 o
   3   -2    1       1.24       0.18       0.65 o
   4   -2    1      39.75       0.12      38.44 o
   5   -2    1       5.98       0.08       6.74 o
   6   -2    1       3.83       0.08       3.84 o
   7   -2    1       1.44       0.13       0.25 o
   8   -2    1       2.97       0.10       3.02 o
   9   -2    1       5.19       0.15       5.67 o
  10   -2    1       1.10       0.29       0.17 o
  11   -2    1       1.83       0.17       1.61 o
  12   -2    1       1.76       0.20       0.53 o
 -12   -1    1       1.59       0.25       1.17 o
 -11   -1    1       3.22       0.17       3.12 o
 -10   -1    1       3.10       0.13       3.10 o
  -9   -1    1       1.33       0.15       1.20 o
  -8   -1    1       5.73       0.08       6.12 o
  -7   -1    1      13.74       0.09      13.69 o
  -6   -1    1      10.99       0.08      11.48 o
  -5   -1    1       8.04       0.07       8.09 o
  -4   -1    1      12.66       0.07      14.43 o
  -3   -1    1      84.69       0.12      84.72 o
  -2   -1    1      98.94       0.14     101.95 o
  -1   -1    1      19.38       0.04      20.93 o
   0   -1    1      47.52       0.16      47.58 o
   1   -1    1      30.51       0.09      29.30 o
   2   -1    1       5.93       0.06       5.69 o
   3   -1    1       9.43       0.07       8.90 o
   4   -1    1       1.87       0.09       1.57 o
   5   -1    1       9.49       0.08       9.36 o
   6   -1    1       5.98       0.08       5.01 o
   7   -1    1       7.67       0.09       8.67 o
   8   -1    1       5.55       0.08       4.74 o
   9   -1    1       1.03       0.28       0.30 o
  10   -1    1       2.48       0.11       2.58 o
  11   -1    1       4.31       0.15       4.31 o
  12   -1    1       4.02       0.18       4.51 o
 -12    0    1       1.00       0.52       0.27 o
 -11    0    1       1.58       0.29       0.05 o
 -10    0    1       2.72       0.14       3.34 o
  -9    0    1       2.03       0.11       2.57 o
  -8    0    1       4.10       0.11       4.32 o
  -7    0    1       1.27       0.14       0.21 o
  -6    0    1      11.49       0.09      11.54 o
  -5    0    1      33.19       0.11      33.16 o
  -4    0    1       8.79       0.07       9.26 o
  -3    0    1      56.26       0.40      56.93 o
  -2    0    1      39.29       0.11      41.84 o
  -1    0    1      66.37       0.09      67.15 o
   1    0    1      32.03       0.17      49.62 o
   2    0    1      82.02       0.11      83.55 o
   3    0    1      71.39       0.11      70.79 o
   4    0    1      30.61       0.10      30.51 o
   5    0    1      32.51       0.11      31.70 o
   6    0    1       1.34       0.14       1.10 o
   7    0    1       3.39       0.08       4.10 o
   8    0    1      17.02       0.11      16.92 o
   9    0    1      15.28       0.11      15.02 o
  10    0    1       1.56       0.16       0.72 o
  11    0    1       3.39       0.16       2.75 o
  12    0    1       0.95       0.53       0.40 o
  13    0    1       2.66       0.21       2.52 o
 -12    1    1       2.50       0.19       2.47 o
 -11    1    1       2.38       0.16       2.34 o
 -10    1    1       6.56       0.14       6.57 o
  -9    1    1       9.77       0.39       9.74 o
  -8    1    1       1.40       0.15       0.81 o
  -7    1    1      16.73       0.11      16.69 o
  -6    1    1      12.64       0.09      12.75 o
  -5    1    1      18.74       0.08      20.02 o
  -4    1    1      19.57       0.07      20.91 o
  -3    1    1      12.50       0.07      12.58 o
  -2    1    1      40.35       0.12      41.05 o
  -1    1    1      86.74       0.16      88.62 o
   0    1    1      40.37       0.30      58.54 o
   2    1    1      68.51       0.12      69.34 o
   3    1    1      49.51       0.13      49.80 o
   4    1    1      30.81       0.10      31.18 o
   5    1    1      16.65       0.08      17.21 o
   6    1    1       2.37       0.08       2.33 o
   7    1    1       2.11       0.11       2.17 o
   8    1    1       8.33       0.10       8.42 o
   9    1    1       9.27       0.10       9.33 o
  10    1    1       1.74       0.15       1.53 o
  11    1    1       3.53       0.13       4.13 o
  12    1    1       2.06       0.20       1.49 o
  13    1    1       1.21       0.46       0.07 o
 -12    2    1       0.67       0.84       0.42 o
 -11    2    1       1.72       0.18       1.01 o
 -10    2    1       1.73       0.19       1.63 o
  -9    2    1       3.21       0.22       3.41 o
  -8    2    1      14.34       0.12      14.47 o
  -7    2    1       0.64       0.41       0.11 o
  -6    2    1       6.77       0.08       7.00 o
  -5    2    1       4.91       0.07       4.92 o
  -4    2    1      30.14       0.12      31.04 o
  -3    2    1      29.65       0.10      29.76 o
  -2    2    1       8.65       0.07       8.42 o
  -1    2    1      15.80       0.06      16.97 o
   0    2    1      15.01       0.05      15.04 o
   1    2    1      66.18       0.10      65.33 o
   2    2    1      18.43       0.06      18.32 o
   3    2    1      15.61       0.11      16.09 o
   4    2    1      28.56       0.09      27.58 o
   5    2    1       9.16       0.07      10.29 o
   6    2    1       8.28       0.07       9.50 o
   7    2    1      20.85       0.10      21.85 o
   8    2    1       7.36       0.09       8.37 o
   9    2    1       3.39       0.08       4.42 o
  10    2    1       2.06       0.13       1.94 o
  11    2    1       4.08       0.13       4.05 o
  12    2    1       2.63       0.15       2.92 o
  13    2    1       1.55       0.32       0.83 o
 -11    3    1       1.30       0.30       0.91 o
 -10    3    1       2.19       0.17       2.31 o
  -9    3    1       5.25       0.13       5.25 o
  -8    3    1       3.78       0.11       3.49 o
  -6    3    1       1.93       0.13       0.87 o
  -5    3    1       7.29       0.09       7.26 o
  -4    3    1       8.72       0.08       8.61 o
  -3    3    1      15.42       0.08      14.60 o
  -2    3    1      21.13       0.08      22.50 o
  -1    3    1      62.63       0.10      62.10 o
   0    3    1      48.44       0.13      48.72 o
   1    3    1      12.60       0.06      13.51 o
   2    3    1       7.16       0.06       6.96 o
   3    3    1     107.86       0.18     107.74 o
   4    3    1      28.12       0.11      28.30 o
   5    3    1      18.98       0.09      18.98 o
   6    3    1       5.04       0.10       4.38 o
   7    3    1      22.35       0.11      22.59 o
   8    3    1      31.48       0.17      32.83 o
   9    3    1       6.93       0.12       7.79 o
  10    3    1       4.70       0.11       5.01 o
  11    3    1       2.90       0.13       3.25 o
  12    3    1       1.92       0.18       1.73 o
  13    3    1       1.94       0.28       1.62 o
 -11    4    1       1.98       0.19       1.59 o
 -10    4    1       2.64       0.14       2.81 o
  -9    4    1       2.43       0.14       2.19 o
  -8    4    1       3.47       0.12       3.41 o
  -7    4    1       6.24       0.11       5.62 o
  -5    4    1       9.46       0.10       9.96 o
  -4    4    1      14.59       0.09      15.62 o
  -3    4    1      38.43       0.13      37.29 o
  -2    4    1      21.62       0.08      21.19 o
  -1    4    1       6.98       0.07       7.11 o
   0    4    1      10.29       0.07       9.27 o
   1    4    1      28.78       0.10      29.65 o
   2    4    1      23.59       0.18      24.86 o
   3    4    1      25.48       0.09      24.66 o
   4    4    1      51.21       0.15      50.76 o
   5    4    1      36.22       0.14      36.34 o
   6    4    1      21.65       0.11      21.65 o
   7    4    1      12.88       0.11      12.95 o
   8    4    1       1.34       0.20       0.66 o
   9    4    1       9.15       0.12       9.43 o
  10    4    1       2.81       0.12       2.90 o
  11    4    1       7.42       0.30       7.15 o
  12    4    1       1.80       0.15       1.88 o
  13    4    1       0.75       0.49       0.57 o
 -10    5    1       1.75       0.21       1.44 o
  -9    5    1       6.61       0.14       6.46 o
  -8    5    1       4.95       0.13       5.16 o
  -7    5    1       3.16       0.12       3.77 o
  -6    5    1      10.90       0.13      10.93 o
  -5    5    1       6.98       0.08       7.07 o
  -4    5    1      14.82       0.10      14.98 o
  -3    5    1      15.69       0.09      15.79 o
  -2    5    1      13.54       0.09      13.68 o
  -1    5    1       9.59       0.10       9.68 o
   0    5    1      11.71       0.08      11.28 o
   1    5    1      12.87       0.08      13.32 o
   2    5    1      26.13       0.10      26.01 o
   3    5    1      12.31       0.08      12.63 o
   4    5    1       7.98       0.07       9.35 o
   5    5    1      41.15       0.13      41.54 o
   6    5    1      10.59       0.10      11.33 o
   7    5    1       7.84       0.09       8.68 o
   8    5    1       2.66       0.12       3.09 o
   9    5    1       4.89       0.09       5.13 o
  10    5    1       4.71       0.10       4.55 o
  11    5    1       2.30       0.14       2.87 o
  12    5    1       1.87       0.17       0.52 o
  13    5    1       1.44       0.24       0.97 o
 -10    6    1       1.41       0.30       1.19 o
  -9    6    1       2.39       0.16       2.07 o
  -8    6    1       1.35       0.25       0.57 o
  -7    6    1       2.84       0.14       2.76 o
  -6    6    1       3.05       0.14       2.60 o
  -5    6    1       8.82       0.09       8.55 o
  -4    6    1       3.29       0.10       3.80 o
  -3    6    1      12.21       0.10      12.92 o
  -2    6    1      43.16       0.17      42.82 o
  -1    6    1       8.95       0.08       9.51 o
   0    6    1       7.64       0.07       7.32 o
   1    6    1       6.56       0.07       8.21 o
   2    6    1      28.59       0.12      29.87 o
   3    6    1      34.29       0.11      34.80 o
   4    6    1      19.95       0.08      20.48 o
   5    6    1       5.08       0.07       4.30 o
   6    6    1       2.77       0.11       2.39 o
   7    6    1      18.32       0.12      18.25 o
   8    6    1       3.67       0.11       3.85 o
   9    6    1       7.36       0.12       7.70 o
  10    6    1       1.99       0.14       1.36 o
  11    6    1       3.60       0.14       3.77 o
  12    6    1       1.55       0.18       0.98 o
  13    6    1       1.82       0.16       1.38 o
  -9    7    1       1.46       0.27       0.29 o
  -8    7    1       1.24       0.31       0.46 o
  -7    7    1       1.98       0.15       1.78 o
  -6    7    1       2.37       0.15       2.25 o
  -5    7    1       3.33       0.10       3.63 o
  -4    7    1      17.12       0.12      17.10 o
  -3    7    1       5.94       0.11       6.99 o
  -2    7    1      19.04       0.10      18.93 o
  -1    7    1      27.38       0.14      27.37 o
   0    7    1       4.48       0.08       4.46 o
   1    7    1      18.35       0.09      19.54 o
   2    7    1       7.50       0.08       7.07 o
   3    7    1      25.24       0.12      25.08 o
   4    7    1       8.25       0.09       8.69 o
   5    7    1      11.63       0.09      11.62 o
   6    7    1      23.39       0.12      23.27 o
   7    7    1      10.35       0.11      10.56 o
   8    7    1      11.22       0.11      11.85 o
   9    7    1       1.72       0.18       1.05 o
  10    7    1       1.51       0.23       0.96 o
  11    7    1       3.83       0.13       3.91 o
  12    7    1       3.00       0.15       2.86 o
  13    7    1       2.51       0.16       2.72 o
  -8    8    1       2.43       0.19       2.32 o
  -7    8    1       3.13       0.16       3.81 o
  -6    8    1       2.07       0.20       1.32 o
  -5    8    1       1.68       0.16       0.37 o
  -4    8    1       3.56       0.10       4.15 o
  -3    8    1      19.59       0.13      20.14 o
  -2    8    1      22.54       0.12      23.05 o
  -1    8    1      13.54       0.12      13.92 o
   0    8    1      26.92       0.13      26.85 o
   1    8    1      18.92       0.11      18.42 o
   2    8    1      16.75       0.10      16.75 o
   3    8    1       8.80       0.14       8.32 o
   4    8    1      24.02       0.12      24.65 o
   5    8    1      22.74       0.12      22.67 o
   6    8    1       3.49       0.09       3.57 o
   7    8    1       6.07       0.17       6.49 o
   8    8    1       7.65       0.12       7.30 o
   9    8    1       5.18       0.25       5.59 o
  10    8    1       2.09       0.16       1.56 o
  11    8    1       1.19       0.30       0.40 o
  12    8    1       1.05       0.33       1.47 o
  13    8    1       1.88       0.19       1.13 o
  -8    9    1       2.22       0.21       0.65 o
  -7    9    1       2.23       0.17       1.37 o
  -6    9    1       2.48       0.15       1.83 o
  -5    9    1       5.54       0.10       5.47 o
  -4    9    1       6.29       0.20       6.55 o
  -3    9    1       3.15       0.10       2.62 o
  -2    9    1       6.85       0.09       7.26 o
  -1    9    1       3.36       0.10       3.38 o
   0    9    1      11.68       0.10      11.98 o
   1    9    1      27.96       0.12      28.76 o
   2    9    1      13.39       0.10      13.58 o
   3    9    1      12.67       0.09      12.76 o
   4    9    1      20.45       0.11      19.75 o
   5    9    1      24.91       0.12      24.30 o
   6    9    1       6.71       0.13       6.86 o
   7    9    1       4.09       0.10       3.89 o
   8    9    1       1.69       0.17       0.20 o
   9    9    1       4.51       0.11       4.52 o
  10    9    1       5.26       0.14       6.03 o
  11    9    1       1.66       0.17       0.12 o
  12    9    1       1.77       0.17       0.35 o
  13    9    1       2.33       0.15       2.34 o
  -7   10    1       3.41       0.18       2.91 o
  -6   10    1       2.01       0.16       0.49 o
  -5   10    1       1.50       0.27       0.57 o
  -4   10    1       3.34       0.13       3.61 o
  -3   10    1       6.72       0.11       6.95 o
  -2   10    1       3.61       0.09       3.77 o
  -1   10    1       1.49       0.20       0.84 o
   0   10    1       3.23       0.10       3.63 o
   1   10    1       3.82       0.13       4.88 o
   2   10    1       8.41       0.09       8.29 o
   3   10    1       2.56       0.12       2.17 o
   4   10    1       7.18       0.09       6.86 o
   5   10    1       3.49       0.10       3.57 o
   6   10    1      14.03       0.11      13.47 o
   7   10    1      12.40       0.10      11.89 o
   8   10    1      10.70       0.14      11.00 o
   9   10    1       2.57       0.15       2.20 o
  10   10    1       4.93       0.14       5.05 o
  11   10    1       1.58       0.20       0.39 o
  12   10    1       3.62       0.15       3.86 o
  -6   11    1       2.27       0.21       2.01 o
  -5   11    1       1.41       0.29       0.40 o
  -4   11    1       3.57       0.13       3.88 o
  -3   11    1       5.24       0.13       5.72 o
  -2   11    1       2.43       0.13       1.92 o
  -1   11    1      14.17       0.14      14.14 o
   0   11    1       3.37       0.11       3.66 o
   1   11    1       1.87       0.15       1.58 o
   2   11    1       2.21       0.12       1.91 o
   3   11    1       5.89       0.10       6.02 o
   4   11    1       3.81       0.10       4.58 o
   5   11    1       4.97       0.10       5.28 o
   6   11    1      13.24       0.12      13.30 o
   7   11    1       1.41       0.20       0.20 o
   8   11    1       6.66       0.13       6.94 o
   9   11    1       4.31       0.14       4.81 o
  10   11    1       1.71       0.19       0.96 o
  11   11    1       2.06       0.17       2.56 o
  12   11    1       1.66       0.21       1.00 o
  -5   12    1       2.61       0.17       2.53 o
  -4   12    1       3.98       0.16       4.44 o
  -3   12    1       2.29       0.13       2.02 o
  -2   12    1       1.89       0.16       1.29 o
  -1   12    1       4.16       0.15       4.26 o
   0   12    1       8.81       0.11       8.73 o
   1   12    1       4.46       0.12       4.66 o
   2   12    1       7.84       0.10       7.96 o
   3   12    1      11.19       0.13      10.63 o
   4   12    1      12.34       0.14      12.55 o
   5   12    1      10.29       0.13      10.99 o
   6   12    1       1.64       0.17       1.75 o
   7   12    1       3.61       0.17       4.42 o
   8   12    1       3.19       0.15       3.47 o
   9   12    1       1.07       0.36       0.39 o
  10   12    1       1.74       0.18       0.57 o
  11   12    1       1.65       0.21       0.40 o
  -4   13    1       1.90       0.25       1.06 o
  -3   13    1       1.83       0.18       1.40 o
  -2   13    1       1.46       0.22       0.54 o
  -1   13    1       2.04       0.15       1.74 o
   0   13    1       1.74       0.18       1.27 o
   1   13    1       2.01       0.15       1.75 o
   2   13    1       2.11       0.15       2.05 o
   3   13    1       2.74       0.12       3.05 o
   4   13    1       2.10       0.15       1.31 o
   5   13    1       1.86       0.14       1.80 o
   6   13    1       5.84       0.24       5.31 o
   7   13    1       3.24       0.13       3.41 o
   8   13    1       2.37       0.20       2.05 o
   9   13    1       2.79       0.17       3.05 o
  10   13    1       1.74       0.18       0.23 o
  -2   14    1       1.50       0.21       0.87 o
  -1   14    1       2.08       0.16       1.54 o
   0   14    1       2.68       0.14       2.63 o
   1   14    1       4.04       0.15       4.65 o
   2   14    1       1.95       0.18       1.37 o
   3   14    1       2.33       0.14       2.52 o
   4   14    1       1.69       0.17       1.86 o
   5   14    1       3.35       0.14       3.34 o
   6   14    1       3.83       0.15       4.53 o
   7   14    1       4.79       0.17       4.30 o
   8   14    1       4.83       0.18       5.15 o
   9   14    1       1.94       0.23       1.30 o
   0   15    1       2.69       0.14       2.97 o
   1   15    1       4.36       0.18       4.90 o
   2   15    1       6.97       0.19       7.49 o
   3   15    1       2.89       0.22       3.02 o
   4   15    1       1.25       0.32       0.45 o
   5   15    1       2.08       0.16       1.82 o
   6   15    1       3.36       0.18       3.61 o
   7   15    1       3.20       0.21       3.38 o
   8   15    1       2.94       0.20       2.32 o
  -5  -15    2       2.71       0.20       3.12 o
  -4  -15    2       4.80       0.18       4.82 o
  -3  -15    2       2.21       0.16       1.81 o
  -2  -15    2       1.85       0.18       1.03 o
  -7  -14    2       2.60       0.21       2.50 o
  -6  -14    2       3.20       0.21       3.13 o
  -5  -14    2       1.76       0.23       1.29 o
  -4  -14    2       5.53       0.16       6.07 o
  -3  -14    2       7.08       0.17       7.21 o
  -2  -14    2       2.71       0.15       2.20 o
  -1  -14    2       2.29       0.17       2.19 o
   0  -14    2       1.40       0.28       0.87 o
   1  -14    2       1.89       0.23       0.93 o
  -9  -13    2       4.94       0.25       5.37 o
  -8  -13    2       2.04       0.21       0.73 o
  -7  -13    2       1.37       0.35       1.79 o
  -6  -13    2       1.29       0.30       0.20 o
  -5  -13    2       6.31       0.16       5.85 o
  -4  -13    2       5.00       0.17       5.27 o
  -3  -13    2       4.59       0.15       4.70 o
  -2  -13    2       5.22       0.17       5.41 o
  -1  -13    2       2.87       0.17       2.63 o
   0  -13    2       3.62       0.16       3.47 o
   1  -13    2       0.90       0.53       0.15 o
   2  -13    2       1.84       0.26       0.13 o
   3  -13    2       2.21       0.20       1.38 o
 -10  -12    2       1.11       0.55       0.33 o
  -9  -12    2       1.73       0.30       1.64 o
  -8  -12    2       0.96       0.51       0.60 o
  -7  -12    2       4.99       0.19       5.64 o
  -6  -12    2       5.89       0.15       6.32 o
  -5  -12    2       1.47       0.19       0.51 o
  -4  -12    2       1.98       0.14       1.89 o
  -3  -12    2       5.14       0.13       5.48 o
  -2  -12    2      11.38       0.12      11.34 o
  -1  -12    2      10.88       0.12      11.02 o
   0  -12    2       4.47       0.19       4.17 o
   1  -12    2       4.90       0.22       5.47 o
   2  -12    2       2.48       0.14       2.46 o
   3  -12    2       3.62       0.14       3.80 o
   4  -12    2       1.69       0.20       0.25 o
   5  -12    2       1.74       0.22       0.43 o
 -10  -11    2       1.72       0.25       1.70 o
  -9  -11    2       2.97       0.16       3.47 o
  -8  -11    2       3.84       0.15       4.50 o
  -7  -11    2       1.85       0.18       1.32 o
  -6  -11    2       1.35       0.20       0.11 o
  -5  -11    2       7.50       0.11       7.36 o
  -4  -11    2       4.65       0.11       4.64 o
  -3  -11    2       7.72       0.11       8.35 o
  -2  -11    2       9.66       0.26       9.64 o
  -1  -11    2       1.54       0.19       0.46 o
   0  -11    2       5.70       0.10       5.68 o
   1  -11    2      10.56       0.12      10.81 o
   2  -11    2       6.52       0.12       7.29 o
   3  -11    2       5.14       0.14       5.23 o
   4  -11    2       2.55       0.20       2.67 o
   5  -11    2       5.12       0.14       5.80 o
   6  -11    2       3.83       0.17       4.41 o
 -11  -10    2       2.53       0.19       2.10 o
 -10  -10    2       6.04       0.17       6.15 o
  -9  -10    2       4.27       0.18       4.53 o
  -8  -10    2       4.26       0.15       5.08 o
  -7  -10    2       4.09       0.12       4.15 o
  -6  -10    2       1.81       0.15       1.59 o
  -5  -10    2       4.43       0.09       4.44 o
  -4  -10    2       1.67       0.14       1.58 o
  -3  -10    2       4.08       0.13       4.76 o
  -2  -10    2       0.15       2.34       0.12 o
  -1  -10    2       7.05       0.09       7.40 o
   0  -10    2       8.57       0.10       9.22 o
   1  -10    2       4.61       0.10       4.52 o
   2  -10    2       8.68       0.11       8.39 o
   3  -10    2       4.61       0.15       4.72 o
   4  -10    2       6.95       0.12       7.11 o
   5  -10    2       1.36       0.27       0.22 o
   6  -10    2       2.66       0.15       2.89 o
   7  -10    2       2.56       0.15       2.36 o
 -11   -9    2       2.73       0.18       2.82 o
 -10   -9    2       1.24       0.32       0.45 o
  -9   -9    2       2.59       0.13       2.64 o
  -8   -9    2       1.75       0.17       1.50 o
  -7   -9    2       7.08       0.13       7.57 o
  -6   -9    2       4.68       0.10       5.11 o
  -5   -9    2       2.26       0.12       2.42 o
  -4   -9    2       1.42       0.16       0.23 o
  -3   -9    2      13.52       0.10      13.18 o
  -2   -9    2      21.67       0.12      21.67 o
  -1   -9    2      16.01       0.12      16.31 o
   0   -9    2      14.33       0.10      14.77 o
   1   -9    2      15.87       0.12      15.86 o
   2   -9    2       6.43       0.13       6.67 o
   3   -9    2       2.66       0.11       2.72 o
   4   -9    2       3.43       0.11       4.03 o
   5   -9    2       5.32       0.12       5.50 o
   6   -9    2       5.64       0.14       5.97 o
   7   -9    2       2.03       0.17       2.05 o
   8   -9    2       1.85       0.20       0.94 o
 -12   -8    2       1.63       0.23       0.28 o
 -11   -8    2       4.15       0.36       4.61 o
 -10   -8    2       5.48       0.35       5.95 o
  -9   -8    2       1.48       0.17       0.05 o
  -8   -8    2       1.73       0.18       0.75 o
  -7   -8    2       1.52       0.19       1.19 o
  -6   -8    2      10.92       0.10      11.11 o
  -5   -8    2       3.86       0.11       4.18 o
  -4   -8    2       5.30       0.13       5.92 o
  -3   -8    2      15.50       0.10      15.00 o
  -2   -8    2      13.33       0.10      13.63 o
  -1   -8    2       2.05       0.12       1.38 o
   0   -8    2       7.94       0.09       7.61 o
   1   -8    2       2.89       0.10       3.22 o
   2   -8    2      10.14       0.10      10.34 o
   3   -8    2       7.06       0.09       7.16 o
   4   -8    2      12.67       0.11      12.77 o
   5   -8    2      11.54       0.13      11.98 o
   6   -8    2       3.68       0.13       3.96 o
   7   -8    2       1.52       0.24       1.45 o
   8   -8    2       1.16       0.42       0.02 o
   9   -8    2       1.47       0.32       1.11 o
 -12   -7    2       1.54       0.29       1.38 o
 -11   -7    2       2.18       0.19       2.64 o
 -10   -7    2       1.59       0.17       1.43 o
  -9   -7    2       2.04       0.14       1.52 o
  -8   -7    2       3.16       0.10       2.98 o
  -7   -7    2      14.78       0.13      14.73 o
  -6   -7    2      13.63       0.09      13.60 o
  -5   -7    2       7.10       0.08       7.45 o
  -4   -7    2      19.35       0.09      19.83 o
  -3   -7    2      21.75       0.10      21.54 o
  -2   -7    2       3.24       0.08       3.63 o
  -1   -7    2      11.94       0.14      12.91 o
   0   -7    2      16.32       0.10      16.76 o
   1   -7    2      32.82       0.15      32.61 o
   2   -7    2       4.54       0.08       4.83 o
   3   -7    2       5.19       0.14       5.34 o
   4   -7    2       3.66       0.11       3.48 o
   5   -7    2       9.58       0.11       9.75 o
   6   -7    2       9.37       0.27       9.70 o
   7   -7    2       4.96       0.11       5.13 o
   8   -7    2       2.38       0.16       2.45 o
   9   -7    2       2.22       0.19       1.26 o
 -12   -6    2       1.65       0.29       1.04 o
 -11   -6    2       1.50       0.21       0.84 o
 -10   -6    2       0.87       0.34       0.36 o
  -9   -6    2       2.16       0.13       2.29 o
  -8   -6    2       2.12       0.14       2.25 o
  -7   -6    2       7.98       0.11       8.19 o
  -6   -6    2      36.06       0.15      35.67 o
  -5   -6    2      27.24       0.13      27.11 o
  -4   -6    2       5.58       0.07       6.20 o
  -3   -6    2       7.28       0.08       7.69 o
  -2   -6    2       7.18       0.07       7.85 o
  -1   -6    2      50.32       0.16      50.55 o
   0   -6    2      35.18       0.12      35.53 o
   1   -6    2       0.59       0.49       0.37 o
   2   -6    2      17.43       0.23      17.78 o
   3   -6    2       2.22       0.11       1.94 o
   4   -6    2      11.54       0.10      11.62 o
   5   -6    2      10.22       0.10      10.42 o
   6   -6    2       2.05       0.12       2.02 o
   7   -6    2       5.57       0.10       5.53 o
   8   -6    2       2.83       0.14       3.32 o
   9   -6    2       1.04       0.37       0.36 o
  10   -6    2       1.41       0.25       0.30 o
 -12   -5    2       1.17       0.38       0.80 o
 -11   -5    2       2.53       0.25       2.83 o
 -10   -5    2       1.67       0.16       1.19 o
  -9   -5    2       3.38       0.11       3.78 o
  -8   -5    2       0.97       0.32       0.27 o
  -7   -5    2       1.16       0.19       0.39 o
  -6   -5    2       9.37       0.10       9.58 o
  -5   -5    2       4.23       0.08       4.71 o
  -4   -5    2      17.04       0.08      17.22 o
  -3   -5    2      19.38       0.08      20.15 o
  -2   -5    2       4.18       0.08       3.63 o
  -1   -5    2      27.12       0.11      27.25 o
   0   -5    2       6.86       0.07       7.29 o
   1   -5    2       2.89       0.08       3.81 o
   2   -5    2      10.23       0.10      10.53 o
   3   -5    2      32.88       0.14      32.74 o
   4   -5    2       2.07       0.11       0.60 o
   5   -5    2       9.10       0.09       8.96 o
   6   -5    2       7.48       0.09       7.23 o
   7   -5    2       1.55       0.19       0.23 o
   8   -5    2       2.89       0.10       2.88 o
   9   -5    2       2.18       0.16       1.98 o
  10   -5    2       2.82       0.15       2.56 o
  11   -5    2       2.09       0.16       1.36 o
 -12   -4    2       1.78       0.26       1.48 o
 -11   -4    2       1.77       0.19       1.39 o
 -10   -4    2       1.72       0.16       1.24 o
  -9   -4    2       2.57       0.11       2.58 o
  -8   -4    2       5.20       0.10       5.88 o
  -7   -4    2       3.87       0.09       3.65 o
  -6   -4    2       3.61       0.09       4.23 o
  -5   -4    2      25.23       0.32      25.47 o
  -4   -4    2       7.26       0.07       7.71 o
  -3   -4    2       8.31       0.07       9.04 o
  -2   -4    2      13.31       0.07      13.80 o
  -1   -4    2       3.82       0.06       4.63 o
   0   -4    2      34.14       0.11      34.27 o
   1   -4    2      29.90       0.10      29.77 o
   2   -4    2      14.63       0.14      15.63 o
   3   -4    2       8.72       0.09       8.29 o
   4   -4    2      21.07       0.10      20.40 o
   5   -4    2       2.83       0.09       2.99 o
   6   -4    2       2.22       0.10       2.31 o
   7   -4    2      14.51       0.12      14.27 o
   8   -4    2       1.72       0.16       0.80 o
   9   -4    2       2.05       0.13       1.66 o
  10   -4    2       4.51       0.13       4.77 o
  11   -4    2       1.68       0.23       0.04 o
 -12   -3    2      -1.33       0.65       0.64 o
 -11   -3    2       2.96       0.16       3.61 o
 -10   -3    2       5.03       0.13       5.12 o
  -9   -3    2       1.77       0.15       1.34 o
  -8   -3    2       5.88       0.17       5.59 o
  -7   -3    2      17.06       0.31      17.29 o
  -6   -3    2      38.90       0.18      38.43 o
  -5   -3    2      39.35       0.14      39.95 o
  -4   -3    2       1.86       0.08       2.41 o
  -3   -3    2      18.82       0.07      21.56 o
  -2   -3    2       2.05       0.07       1.87 o
  -1   -3    2      42.15       0.12      42.30 o
   0   -3    2      73.42       0.14      73.12 o
   1   -3    2      24.01       0.13      23.93 o
   2   -3    2      22.68       0.08      24.03 o
   3   -3    2      17.53       0.08      17.54 o
   4   -3    2       3.76       0.08       4.00 o
   5   -3    2      17.22       0.23      17.99 o
   6   -3    2      13.14       0.11      13.12 o
   7   -3    2       1.18       0.24       0.35 o
   8   -3    2      15.11       0.12      14.90 o
   9   -3    2       1.50       0.17       0.31 o
  10   -3    2       1.71       0.15       0.66 o
  11   -3    2       3.67       0.15       3.62 o
  12   -3    2       1.63       0.24       0.67 o
 -12   -2    2       3.02       0.31       3.18 o
 -11   -2    2       1.54       0.26       0.18 o
 -10   -2    2       5.40       0.15       5.66 o
  -9   -2    2       6.24       0.10       6.58 o
  -8   -2    2       3.18       0.09       3.03 o
  -7   -2    2      17.78       0.26      17.81 o
  -6   -2    2      11.97       0.09      12.05 o
  -5   -2    2      43.30       0.12      42.18 o
  -4   -2    2      39.79       0.13      39.56 o
  -3   -2    2      38.46       0.11      39.20 o
  -2   -2    2      51.00       0.13      51.53 o
  -1   -2    2      40.81       0.11      41.11 o
   0   -2    2      25.98       0.10      25.78 o
   1   -2    2      63.08       0.11      62.33 o
   2   -2    2      35.94       0.19      37.53 o
   3   -2    2      16.85       0.08      17.58 o
   4   -2    2       6.95       0.08       8.14 o
   5   -2    2      21.11       0.11      21.12 o
   6   -2    2      21.55       0.11      21.54 o
   7   -2    2      11.98       0.10      11.85 o
   8   -2    2       2.56       0.12       1.99 o
   9   -2    2       6.89       0.20       6.22 o
  10   -2    2       3.38       0.12       3.50 o
  11   -2    2       1.34       0.30       0.12 o
  12   -2    2       1.73       0.23       0.32 o
 -12   -1    2      -0.68       0.95       0.24 o
 -11   -1    2       2.04       0.18       1.48 o
 -10   -1    2       4.19       0.25       5.03 o
  -9   -1    2       1.45       0.14       2.08 o
  -8   -1    2       2.44       0.08       2.58 o
  -7   -1    2      15.07       0.09      15.18 o
  -6   -1    2      22.20       0.09      21.76 o
  -5   -1    2      19.92       0.07      19.81 o
  -4   -1    2       7.63       0.07       7.35 o
  -3   -1    2       8.52       0.06       9.01 o
  -2   -1    2      38.97       0.11      38.29 o
  -1   -1    2      58.50       0.12      58.41 o
   0   -1    2       8.65       0.05       9.91 o
   1   -1    2       5.34       0.05       4.70 o
   2   -1    2      72.28       0.11      72.17 o
   3   -1    2      34.59       0.11      35.83 o
   4   -1    2      12.60       0.08      14.51 o
   5   -1    2      10.85       0.09      10.11 o
   6   -1    2      19.45       0.10      20.45 o
   7   -1    2      19.60       0.13      19.20 o
   8   -1    2      10.45       0.10      10.68 o
   9   -1    2      14.14       0.11      14.16 o
  10   -1    2       1.80       0.14       0.65 o
  11   -1    2       4.46       0.15       4.79 o
  12   -1    2       1.72       0.20       1.17 o
 -12    0    2       2.33       0.27       2.32 o
 -11    0    2       3.01       0.24       3.24 o
 -10    0    2       1.33       0.27       0.45 o
  -9    0    2       1.91       0.12       1.93 o
  -8    0    2       1.74       0.12       1.98 o
  -7    0    2       1.46       0.10       1.28 o
  -6    0    2      11.06       0.09      10.86 o
  -5    0    2       5.92       0.08       5.91 o
  -4    0    2      10.72       0.07      11.66 o
  -3    0    2       2.67       0.06       3.72 o
  -2    0    2      22.18       0.06      22.55 o
  -1    0    2       1.03       0.10       2.45 o
   0    0    2      35.90       0.15      37.22 o
   1    0    2      17.52       0.05      18.93 o
   2    0    2     106.56       0.16     107.61 o
   3    0    2      29.75       0.09      31.25 o
   4    0    2       1.32       0.16       1.86 o
   5    0    2      56.66       0.16      56.81 o
   6    0    2      41.82       0.16      40.61 o
   7    0    2       3.49       0.08       4.28 o
   8    0    2      14.44       0.11      14.44 o
   9    0    2       1.46       0.17       0.20 o
  10    0    2       5.30       0.11       6.14 o
  11    0    2       1.88       0.15       1.00 o
  12    0    2       1.56       0.32       0.62 o
  13    0    2       1.73       0.27       0.22 o
 -12    1    2       2.62       0.27       2.25 o
 -11    1    2       2.51       0.27       2.54 o
 -10    1    2       7.23       0.25       7.31 o
  -8    1    2       3.91       0.09       4.08 o
  -7    1    2       9.18       0.10      10.20 o
  -6    1    2      15.04       0.10      15.07 o
  -5    1    2      14.97       0.09      15.44 o
  -4    1    2       9.86       0.10      11.53 o
  -3    1    2       9.52       0.07       8.18 o
  -2    1    2      58.13       0.09      56.95 o
  -1    1    2      70.01       0.10      70.07 o
   0    1    2      16.44       0.05      15.80 o
   1    1    2      12.23       0.05      12.83 o
   2    1    2      18.66       0.06      19.55 o
   3    1    2      85.84       0.12      85.87 o
   4    1    2      72.16       0.11      72.00 o
   5    1    2      14.71       0.17      14.49 o
   6    1    2       9.52       0.09      10.45 o
   7    1    2       1.63       0.11       0.27 o
   8    1    2      15.46       0.10      15.67 o
   9    1    2       9.91       0.10       9.90 o
  10    1    2       3.55       0.12       3.65 o
  11    1    2       1.88       0.12       1.09 o
  12    1    2       1.80       0.18       1.83 o
  13    1    2       2.14       0.24       1.71 o
 -11    2    2       3.14       0.17       3.42 o
 -10    2    2       1.55       0.22       1.16 o
  -9    2    2       4.65       0.13       4.85 o
  -8    2    2       0.60       0.65       0.22 o
  -7    2    2       9.29       0.14       8.96 o
  -6    2    2       9.39       0.10       8.70 o
  -5    2    2       4.17       0.12       3.59 o
  -4    2    2       1.88       0.10       0.75 o
  -3    2    2      32.86       0.13      33.19 o
  -2    2    2      20.52       0.09      20.51 o
  -1    2    2      10.63       0.07      12.41 o
   0    2    2       6.12       0.06       7.25 o
   1    2    2      39.93       0.13      39.92 o
   2    2    2      90.40       0.14      90.19 o
   3    2    2      14.80       0.06      15.45 o
   4    2    2      67.12       0.11      66.36 o
   5    2    2      48.43       0.14      47.33 o
   6    2    2       9.93       0.08      10.13 o
   7    2    2       2.27       0.09       2.65 o
   8    2    2      13.65       0.10      13.60 o
   9    2    2       5.45       0.09       5.32 o
  10    2    2       2.25       0.15       1.87 o
  11    2    2       3.19       0.12       3.15 o
  12    2    2       1.50       0.20       0.57 o
  13    2    2       3.23       0.27       2.77 o
 -11    3    2       1.80       0.21       0.31 o
 -10    3    2       1.26       0.27       0.64 o
  -9    3    2       1.49       0.22       0.73 o
  -8    3    2       5.32       0.11       5.73 o
  -7    3    2       4.04       0.11       3.93 o
  -6    3    2       8.99       0.12       9.61 o
  -5    3    2       4.72       0.09       4.89 o
  -4    3    2       2.30       0.11       2.15 o
  -3    3    2      16.87       0.10      17.28 o
  -2    3    2      27.59       0.12      26.29 o
  -1    3    2      21.91       0.07      21.93 o
   0    3    2      54.85       0.50      54.62 o
   1    3    2      31.64       0.10      31.65 o
   2    3    2     118.01       0.18     120.32 o
   3    3    2      16.35       0.07      18.43 o
   4    3    2      30.90       0.10      30.77 o
   5    3    2      61.47       0.16      59.75 o
   6    3    2       6.19       0.07       6.46 o
   7    3    2       9.97       0.08      10.11 o
   8    3    2       7.52       0.08       8.39 o
   9    3    2       3.55       0.09       3.92 o
  10    3    2      12.30       0.15      13.60 o
  11    3    2       4.40       0.19       5.25 o
  12    3    2       2.78       0.14       3.06 o
  13    3    2       1.93       0.21       1.36 o
 -10    4    2       1.59       0.20       0.21 o
  -9    4    2       2.19       0.14       1.83 o
  -8    4    2       2.46       0.14       2.34 o
  -7    4    2       1.81       0.16       1.35 o
  -6    4    2       1.29       0.25       0.23 o
  -5    4    2       1.94       0.17       0.31 o
  -4    4    2       3.98       0.11       4.53 o
  -3    4    2      20.85       0.17      20.81 o
  -2    4    2      49.71       0.18      50.25 o
  -1    4    2      80.83       0.12      77.77 o
   0    4    2      24.47       0.09      24.48 o
   1    4    2      14.99       0.09      15.70 o
   2    4    2      45.70       0.13      45.61 o
   3    4    2      49.31       0.14      50.42 o
   4    4    2       4.97       0.06       6.46 o
   5    4    2       5.36       0.08       5.72 o
   6    4    2       4.02       0.08       4.04 o
   7    4    2       4.80       0.10       5.46 o
   8    4    2      13.14       0.12      13.15 o
   9    4    2       1.16       0.26       0.63 o
  10    4    2       1.64       0.18       0.46 o
  11    4    2       1.58       0.20       1.42 o
  12    4    2       1.56       0.21       0.84 o
  13    4    2       1.40       0.26       0.70 o
 -10    5    2       1.90       0.19       0.90 o
  -9    5    2       1.77       0.21       0.06 o
  -8    5    2       2.27       0.14       2.82 o
  -7    5    2       1.58       0.21       0.41 o
  -6    5    2       9.02       0.29       9.38 o
  -5    5    2      14.10       0.14      14.47 o
  -4    5    2       6.01       0.10       5.90 o
  -3    5    2      10.23       0.08      11.37 o
  -2    5    2       4.50       0.09       4.56 o
  -1    5    2      26.70       0.12      29.16 o
   0    5    2      59.04       0.11      57.26 o
   1    5    2      34.51       0.11      32.62 o
   2    5    2       7.67       0.08       6.22 o
   3    5    2      20.38       0.08      19.38 o
   4    5    2      52.32       0.14      50.93 o
   5    5    2      22.42       0.11      21.68 o
   6    5    2      16.28       0.08      16.83 o
   7    5    2       1.13       0.24       0.43 o
   8    5    2       8.13       0.11       7.12 o
   9    5    2       3.91       0.11       4.34 o
  10    5    2       5.81       0.12       5.91 o
  11    5    2       1.91       0.16       1.85 o
  12    5    2       2.06       0.15       2.51 o
  13    5    2       1.97       0.16       1.47 o
 -10    6    2       1.70       0.32       0.53 o
  -9    6    2       1.73       0.18       0.16 o
  -8    6    2       2.52       0.14       2.62 o
  -7    6    2       2.17       0.15       2.28 o
  -6    6    2       5.93       0.12       6.57 o
  -5    6    2       1.83       0.19       1.32 o
  -4    6    2       2.99       0.10       3.49 o
  -3    6    2       7.16       0.08       7.43 o
  -2    6    2      23.46       0.11      23.41 o
  -1    6    2      22.93       0.12      23.65 o
   0    6    2      19.35       0.09      19.02 o
   1    6    2      12.25       0.09      12.27 o
   2    6    2      23.67       0.11      23.65 o
   3    6    2      22.86       0.11      23.10 o
   4    6    2       2.48       0.08       2.10 o
   5    6    2      12.83       0.09      12.29 o
   6    6    2       2.30       0.09       2.57 o
   7    6    2      12.23       0.11      11.97 o
   8    6    2       2.94       0.11       2.91 o
   9    6    2       1.27       0.23       0.38 o
  10    6    2       5.86       0.13       5.71 o
  11    6    2       6.66       0.14       6.98 o
  12    6    2       3.47       0.15       3.60 o
  13    6    2       4.00       0.14       4.06 o
  -9    7    2       1.68       0.24       0.88 o
  -8    7    2       1.82       0.19       0.29 o
  -7    7    2       4.17       0.14       4.31 o
  -6    7    2       3.74       0.13       3.20 o
  -5    7    2       5.29       0.11       5.31 o
  -4    7    2       4.94       0.08       5.07 o
  -3    7    2      27.23       0.12      27.86 o
  -2    7    2      23.53       0.13      23.78 o
  -1    7    2      12.30       0.17      13.02 o
   0    7    2       8.85       0.15       9.44 o
   1    7    2       5.06       0.10       5.27 o
   2    7    2      19.21       0.09      18.96 o
   3    7    2      12.89       0.09      13.63 o
   4    7    2      21.68       0.10      22.44 o
   5    7    2      18.52       0.10      18.07 o
   6    7    2       0.65       0.42       0.41 o
   7    7    2       8.03       0.10       7.56 o
   8    7    2       8.16       0.11       8.31 o
   9    7    2      14.29       0.14      14.27 o
  10    7    2       6.90       0.11       6.75 o
  11    7    2       2.47       0.15       2.35 o
  12    7    2       3.70       0.25       4.23 o
  13    7    2       1.47       0.24       1.32 o
  -8    8    2       1.68       0.22       0.50 o
  -7    8    2       2.01       0.15       1.13 o
  -6    8    2       8.51       0.15       8.39 o
  -5    8    2       3.37       0.14       3.47 o
  -4    8    2       4.04       0.10       4.65 o
  -3    8    2       3.88       0.12       4.35 o
  -2    8    2      15.37       0.10      15.53 o
  -1    8    2      44.11       0.18      43.78 o
   0    8    2      31.64       0.15      30.69 o
   1    8    2      18.72       0.11      17.97 o
   2    8    2       6.97       0.08       7.12 o
   3    8    2       4.48       0.10       4.59 o
   4    8    2       1.54       0.14       1.72 o
   5    8    2       9.61       0.09       9.65 o
   6    8    2       4.27       0.09       3.88 o
   7    8    2       4.92       0.08       5.20 o
   8    8    2       5.52       0.10       5.88 o
   9    8    2       3.21       0.12       3.19 o
  10    8    2       2.94       0.18       3.72 o
  11    8    2       2.76       0.15       2.91 o
  12    8    2       5.09       0.13       5.08 o
  13    8    2       4.52       0.18       4.77 o
  -8    9    2       2.18       0.24       1.47 o
  -7    9    2       2.67       0.15       2.81 o
  -6    9    2       2.67       0.15       2.98 o
  -5    9    2       1.07       0.40       0.30 o
  -4    9    2       1.87       0.15       1.57 o
  -3    9    2       5.02       0.10       5.23 o
  -2    9    2       6.25       0.13       6.58 o
  -1    9    2       3.88       0.10       4.26 o
   0    9    2      11.74       0.11      12.45 o
   1    9    2       8.86       0.10       9.94 o
   2    9    2       1.39       0.16       0.16 o
   3    9    2       6.62       0.08       7.32 o
   4    9    2       8.78       0.09       8.75 o
   5    9    2       6.73       0.08       6.86 o
   6    9    2      13.10       0.11      12.90 o
   7    9    2       2.09       0.12       1.43 o
   8    9    2       1.90       0.16       1.40 o
   9    9    2       2.68       0.16       1.89 o
  10    9    2       5.22       0.24       4.99 o
  11    9    2       3.21       0.14       3.09 o
  12    9    2       1.72       0.19       0.84 o
  13    9    2       1.67       0.22       0.11 o
  -7   10    2       1.82       0.23       0.05 o
  -6   10    2       1.53       0.29       1.01 o
  -5   10    2       1.76       0.17       0.87 o
  -4   10    2       4.87       0.11       5.23 o
  -3   10    2       4.72       0.11       5.07 o
  -2   10    2       4.78       0.16       4.61 o
  -1   10    2       2.39       0.11       2.51 o
   0   10    2       4.63       0.09       4.39 o
   1   10    2       8.09       0.09       8.31 o
   2   10    2       4.14       0.10       4.65 o
   3   10    2      14.74       0.11      14.72 o
   4   10    2      19.44       0.12      19.44 o
   5   10    2       2.75       0.12       2.60 o
   6   10    2       6.73       0.09       6.48 o
   7   10    2       9.12       0.10       9.45 o
   8   10    2       1.66       0.18       1.16 o
   9   10    2       9.20       0.14       9.20 o
  10   10    2       3.32       0.14       3.36 o
  11   10    2       2.04       0.15       1.25 o
  12   10    2       1.45       0.25       1.12 o
  13   10    2       1.96       0.19       1.58 o
  -6   11    2       3.62       0.17       3.45 o
  -5   11    2       2.53       0.17       2.29 o
  -4   11    2       2.25       0.15       2.38 o
  -3   11    2       3.50       0.13       4.09 o
  -2   11    2       2.13       0.14       1.61 o
  -1   11    2       5.86       0.11       5.80 o
   0   11    2       7.84       0.12       7.97 o
   1   11    2       7.92       0.10       7.70 o
   2   11    2       1.77       0.16       1.66 o
   3   11    2      13.04       0.11      13.22 o
   4   11    2       7.09       0.10       7.51 o
   5   11    2       6.46       0.19       6.65 o
   6   11    2       3.57       0.11       4.14 o
   7   11    2      14.18       0.12      13.49 o
   8   11    2      13.69       0.14      13.68 o
   9   11    2       1.08       0.39       0.76 o
  10   11    2       4.39       0.23       4.22 o
  11   11    2       1.71       0.21       1.78 o
  12   11    2       2.80       0.16       2.87 o
  -5   12    2       1.71       0.22       0.51 o
  -4   12    2       1.73       0.24       1.29 o
  -3   12    2       1.79       0.23       0.63 o
  -2   12    2       1.64       0.15       1.10 o
  -1   12    2       1.95       0.14       1.27 o
   0   12    2       1.51       0.20       0.46 o
   1   12    2       2.71       0.12       2.80 o
   2   12    2       1.71       0.16       1.17 o
   3   12    2       7.01       0.10       7.04 o
   4   12    2      13.87       0.12      13.48 o
   5   12    2       4.19       0.10       4.60 o
   6   12    2       1.28       0.25       0.72 o
   7   12    2       4.76       0.12       5.19 o
   8   12    2       7.22       0.14       6.78 o
   9   12    2       7.62       0.16       8.08 o
  10   12    2       2.13       0.17       1.59 o
  11   12    2       1.57       0.24       0.49 o
  12   12    2       1.68       0.24       0.60 o
  -3   13    2       1.68       0.25       1.30 o
  -2   13    2       2.38       0.15       2.30 o
  -1   13    2       2.46       0.14       2.01 o
   0   13    2       1.64       0.20       0.83 o
   1   13    2       2.13       0.21       2.07 o
   2   13    2       3.56       0.13       3.81 o
   3   13    2       5.13       0.11       4.88 o
   4   13    2       3.29       0.12       3.96 o
   5   13    2       1.82       0.14       1.24 o
   6   13    2       1.72       0.17       0.23 o
   7   13    2       2.40       0.13       2.77 o
   8   13    2       1.69       0.20       0.38 o
   9   13    2       1.85       0.18       0.19 o
  10   13    2       1.72       0.19       0.82 o
  11   13    2       1.78       0.23       1.52 o
  -2   14    2       1.81       0.24       0.32 o
  -1   14    2       2.44       0.16       2.09 o
   0   14    2       2.02       0.16       1.97 o
   1   14    2       1.62       0.22       0.18 o
   2   14    2       7.01       0.13       7.45 o
   3   14    2       4.83       0.14       5.47 o
   4   14    2       2.17       0.13       1.83 o
   5   14    2       1.69       0.17       1.07 o
   6   14    2       2.86       0.15       2.33 o
   7   14    2       4.05       0.14       4.69 o
   8   14    2       2.36       0.19       1.98 o
   9   14    2       1.87       0.18       1.57 o
  10   14    2       1.43       0.24       0.25 o
   0   15    2       1.96       0.20       0.70 o
   1   15    2       1.50       0.23       0.27 o
   2   15    2       4.02       0.16       4.61 o
   3   15    2       6.94       0.15       7.41 o
   4   15    2       4.41       0.16       5.54 o
   5   15    2       2.56       0.13       2.87 o
   6   15    2       1.79       0.15       1.38 o
   7   15    2       5.12       0.19       5.09 o
   8   15    2       3.73       0.18       4.44 o
   3   16    2       2.22       0.20       1.10 o
   4   16    2       1.81       0.21       0.61 o
   5   16    2       1.37       0.27       0.14 o
   6   16    2       1.73       0.33       0.74 o
  -6  -14    3       1.53       0.35       1.06 o
  -5  -14    3       2.26       0.19       1.80 o
  -4  -14    3       3.53       0.16       3.59 o
  -3  -14    3       1.99       0.19       2.20 o
  -2  -14    3      -0.32       1.45       0.13 o
  -1  -14    3       0.31       1.45       0.36 o
   0  -14    3       2.28       0.20       2.02 o
   1  -14    3       2.63       0.16       2.15 o
  -8  -13    3       5.09       0.26       5.61 o
  -7  -13    3       4.77       0.23       4.84 o
  -6  -13    3       2.53       0.21       2.97 o
  -5  -13    3       2.86       0.15       2.69 o
  -4  -13    3       3.80       0.16       4.08 o
  -3  -13    3       6.01       0.15       6.03 o
  -2  -13    3       4.77       0.14       4.93 o
  -1  -13    3       2.94       0.19       3.12 o
   0  -13    3       1.70       0.24       0.26 o
   1  -13    3       1.77       0.21       0.05 o
   2  -13    3       1.65       0.27       0.64 o
   3  -13    3       2.14       0.19       0.71 o
  -9  -12    3       2.62       0.23       2.99 o
  -8  -12    3       1.24       0.36       1.14 o
  -7  -12    3       2.39       0.17       2.02 o
  -6  -12    3       1.71       0.25       0.17 o
  -5  -12    3       3.52       0.19       3.89 o
  -4  -12    3       1.62       0.20       0.10 o
  -3  -12    3       2.08       0.16       1.78 o
  -2  -12    3       3.01       0.14       3.17 o
  -1  -12    3       6.17       0.28       6.70 o
   0  -12    3       2.55       0.16       2.08 o
   1  -12    3       3.00       0.15       2.69 o
   2  -12    3       7.95       0.15       7.79 o
   3  -12    3       5.56       0.15       5.40 o
   4  -12    3       3.34       0.17       3.47 o
   5  -12    3       1.35       0.47       0.52 o
 -10  -11    3       1.68       0.50       0.21 o
  -9  -11    3       2.43       0.23       1.50 o
  -8  -11    3       2.93       0.16       2.96 o
  -7  -11    3       1.70       0.26       1.23 o
  -6  -11    3       1.71       0.16       1.17 o
  -5  -11    3       3.75       0.14       3.98 o
  -4  -11    3       4.74       0.12       4.80 o
  -3  -11    3       4.90       0.10       5.31 o
  -2  -11    3       3.60       0.12       3.81 o
  -1  -11    3       5.81       0.11       6.06 o
   0  -11    3       8.71       0.11       8.53 o
   1  -11    3       2.13       0.13       1.25 o
   2  -11    3       7.89       0.12       8.11 o
   3  -11    3       1.60       0.20       0.70 o
   4  -11    3       6.81       0.13       7.01 o
   5  -11    3       1.95       0.15       2.09 o
   6  -11    3       2.13       0.18       1.55 o
 -10  -10    3       1.64       0.24       1.36 o
  -9  -10    3       1.72       0.22       0.83 o
  -8  -10    3       2.80       0.12       3.14 o
  -7  -10    3       6.56       0.12       6.28 o
  -6  -10    3      11.02       0.11      11.05 o
  -5  -10    3       2.27       0.11       2.64 o
  -4  -10    3       2.07       0.13       1.54 o
  -3  -10    3       3.21       0.09       3.49 o
  -2  -10    3      16.19       0.11      16.17 o
  -1  -10    3      11.77       0.10      11.85 o
   0  -10    3       5.30       0.19       5.85 o
   1  -10    3       9.89       0.25       9.88 o
   2  -10    3       7.02       0.10       7.01 o
   3  -10    3       8.18       0.12       8.39 o
   4  -10    3       5.15       0.14       4.99 o
   5  -10    3       2.40       0.13       2.31 o
   6  -10    3       2.15       0.16       2.06 o
   7  -10    3       1.49       0.31       1.13 o
 -11   -9    3       1.46       0.32       0.82 o
 -10   -9    3       1.78       0.21       1.42 o
  -9   -9    3       2.03       0.17       2.31 o
  -8   -9    3       2.91       0.13       2.97 o
  -7   -9    3       1.95       0.15       1.66 o
  -6   -9    3       9.77       0.48       9.76 o
  -5   -9    3       5.52       0.09       5.46 o
  -4   -9    3       6.95       0.09       7.53 o
  -3   -9    3      16.89       0.12      17.11 o
  -2   -9    3       7.65       0.08       7.54 o
  -1   -9    3       1.75       0.13       1.46 o
   0   -9    3       5.11       0.09       5.18 o
   1   -9    3      19.43       0.12      19.22 o
   2   -9    3      20.49       0.12      20.14 o
   3   -9    3      10.11       0.34      10.01 o
   4   -9    3       1.68       0.16       0.92 o
   5   -9    3       1.58       0.21       1.35 o
   6   -9    3       3.47       0.13       3.47 o
   7   -9    3       2.61       0.16       2.66 o
   8   -9    3       2.67       0.18       2.30 o
 -11   -8    3       1.50       0.30       1.27 o
 -10   -8    3       1.94       0.21       0.90 o
  -9   -8    3       1.68       0.18       1.33 o
  -8   -8    3       0.68       0.48       0.32 o
  -7   -8    3       1.32       0.19       0.42 o
  -6   -8    3       3.14       0.09       3.75 o
  -5   -8    3       8.44       0.09       8.70 o
  -4   -8    3       2.63       0.10       2.57 o
  -3   -8    3       1.56       0.12       0.25 o
  -2   -8    3       4.79       0.10       4.79 o
  -1   -8    3       5.71       0.14       5.52 o
   0   -8    3      10.15       0.08      10.66 o
   1   -8    3       3.24       0.11       3.98 o
   2   -8    3      16.46       0.12      16.66 o
   3   -8    3       5.22       0.09       5.30 o
   4   -8    3       4.01       0.10       4.49 o
   5   -8    3       1.44       0.20       0.73 o
   6   -8    3       1.38       0.25       0.08 o
   7   -8    3       2.40       0.15       2.96 o
   8   -8    3       5.02       0.13       5.40 o
   9   -8    3       3.13       0.16       3.18 o
 -12   -7    3       1.67       0.36       1.04 o
 -11   -7    3       4.41       0.18       4.76 o
 -10   -7    3       1.54       0.28       1.32 o
  -9   -7    3       1.28       0.21       0.82 o
  -8   -7    3       3.29       0.11       3.68 o
  -7   -7    3       9.20       0.12       8.90 o
  -6   -7    3       7.04       0.09       7.26 o
  -5   -7    3      15.46       0.09      16.08 o
  -4   -7    3       6.12       0.09       6.24 o
  -3   -7    3       7.37       0.08       8.01 o
  -2   -7    3      16.93       0.10      17.40 o
  -1   -7    3      12.26       0.09      12.28 o
   0   -7    3      11.11       0.09      10.67 o
   1   -7    3      11.51       0.10      11.28 o
   2   -7    3       9.81       0.08      10.06 o
   3   -7    3       3.25       0.10       3.95 o
   4   -7    3       1.60       0.17       0.04 o
   5   -7    3       2.01       0.13       1.42 o
   6   -7    3       1.98       0.14       1.51 o
   7   -7    3       4.55       0.12       4.58 o
   8   -7    3       1.62       0.19       1.01 o
   9   -7    3       4.55       0.23       5.08 o
 -12   -6    3       1.77       0.20       0.40 o
 -11   -6    3       2.04       0.25       2.01 o
 -10   -6    3       1.86       0.20       1.58 o
  -9   -6    3       7.74       0.12       8.09 o
  -8   -6    3      10.50       0.13      10.45 o
  -7   -6    3      12.41       0.12      11.88 o
  -6   -6    3      21.05       0.13      20.67 o
  -5   -6    3       7.79       0.08       7.94 o
  -4   -6    3      40.72       0.17      40.54 o
  -3   -6    3      56.58       1.00      55.93 o
  -2   -6    3      11.84       0.09      13.10 o
  -1   -6    3       1.77       0.10       1.59 o
   0   -6    3      20.36       0.10      20.37 o
   1   -6    3      38.25       0.16      38.69 o
   2   -6    3      18.85       0.11      19.61 o
   3   -6    3      10.43       0.09       9.94 o
   4   -6    3       1.53       0.14       1.35 o
   5   -6    3       7.29       0.09       7.57 o
   6   -6    3       7.09       0.11       7.64 o
   7   -6    3       6.60       0.20       6.63 o
   8   -6    3       7.13       0.20       6.92 o
   9   -6    3       2.84       0.22       2.54 o
  10   -6    3       1.89       0.21       0.85 o
 -12   -5    3       3.04       0.21       3.23 o
 -11   -5    3       1.57       0.22       0.74 o
 -10   -5    3       1.63       0.21       0.54 o
  -9   -5    3       1.28       0.21       0.99 o
  -8   -5    3       1.47       0.16       0.58 o
  -7   -5    3       7.20       0.10       7.39 o
  -6   -5    3       9.08       0.10       9.16 o
  -5   -5    3      15.35       0.08      15.18 o
  -4   -5    3       1.46       0.11       0.20 o
  -3   -5    3      22.44       0.11      23.38 o
  -2   -5    3      18.36       0.09      20.00 o
  -1   -5    3      20.09       0.10      19.35 o
   0   -5    3       5.84       0.08       5.03 o
   1   -5    3      12.80       0.09      12.88 o
   2   -5    3      19.12       0.10      19.64 o
   3   -5    3      19.53       0.11      18.71 o
   4   -5    3       9.03       0.09       8.97 o
   5   -5    3       4.69       0.10       5.08 o
   6   -5    3       2.75       0.12       3.02 o
   7   -5    3       3.15       0.13       3.80 o
   8   -5    3       8.42       0.12       8.91 o
   9   -5    3       3.08       0.12       3.19 o
  10   -5    3       2.14       0.16       2.17 o
  11   -5    3       1.94       0.17       0.76 o
 -12   -4    3       1.97       0.30       0.92 o
 -11   -4    3       1.23       0.31       0.25 o
 -10   -4    3       1.57       0.17       0.45 o
  -9   -4    3       8.96       0.49       8.62 o
  -8   -4    3       2.27       0.13       2.05 o
  -7   -4    3       4.25       0.18       3.99 o
  -6   -4    3       3.28       0.10       3.75 o
  -5   -4    3      11.27       0.08      10.77 o
  -4   -4    3      21.29       0.09      21.47 o
  -3   -4    3       3.23       0.07       3.60 o
  -2   -4    3      14.55       0.12      14.09 o
  -1   -4    3       7.16       0.09       8.02 o
   0   -4    3      18.79       0.10      17.52 o
   1   -4    3       9.30       0.08       8.84 o
   2   -4    3      21.94       0.11      23.00 o
   3   -4    3      14.69       0.16      14.62 o
   4   -4    3      17.34       0.27      17.52 o
   5   -4    3       8.82       0.09       8.86 o
   6   -4    3      14.21       0.11      14.74 o
   7   -4    3       3.27       0.11       2.56 o
   8   -4    3       5.83       0.10       6.77 o
   9   -4    3      10.73       0.12      11.16 o
  10   -4    3       1.28       0.26       0.02 o
  11   -4    3       3.46       0.15       3.65 o
 -12   -3    3       2.18       0.31       2.10 o
 -11   -3    3       3.00       0.19       2.86 o
 -10   -3    3       1.30       0.24       0.84 o
  -9   -3    3       8.23       0.11       8.59 o
  -8   -3    3       6.41       0.34       6.44 o
  -7   -3    3       2.13       0.13       1.87 o
  -6   -3    3       6.34       0.08       5.81 o
  -5   -3    3      12.12       0.17      12.48 o
  -4   -3    3      27.63       0.12      27.83 o
  -3   -3    3      54.73       0.16      52.69 o
  -2   -3    3      53.15       0.22      53.30 o
  -1   -3    3      36.72       0.11      38.33 o
   0   -3    3       9.71       0.09       9.64 o
   1   -3    3      16.61       0.07      17.28 o
   2   -3    3      54.02       0.40      54.55 o
   3   -3    3      78.15       0.71      75.98 o
   4   -3    3      16.99       0.09      17.01 o
   5   -3    3      16.37       0.10      16.67 o
   6   -3    3       0.94       0.27       0.61 o
   7   -3    3      14.88       0.11      14.59 o
   8   -3    3       6.90       0.10       6.96 o
   9   -3    3       1.93       0.13       1.70 o
  10   -3    3       4.17       0.21       4.60 o
  11   -3    3       1.73       0.23       0.90 o
  12   -3    3       1.04       0.43       0.35 o
 -12   -2    3       1.98       0.32       1.87 o
 -11   -2    3       1.72       0.31       1.36 o
 -10   -2    3       5.30       0.19       5.27 o
  -9   -2    3       2.67       0.11       3.33 o
  -8   -2    3      12.65       0.09      12.45 o
  -7   -2    3       9.45       0.16       9.59 o
  -6   -2    3      10.64       0.08      10.64 o
  -5   -2    3      23.15       0.09      23.25 o
  -4   -2    3      17.91       0.07      17.69 o
  -3   -2    3      19.71       0.07      20.53 o
  -2   -2    3      46.03       0.13      46.09 o
  -1   -2    3      14.31       0.06      14.34 o
   0   -2    3      47.74       0.15      47.53 o
   1   -2    3      19.67       0.07      19.06 o
   2   -2    3      36.64       0.11      36.63 o
   3   -2    3      17.90       0.08      20.17 o
   4   -2    3       7.68       0.08       7.85 o
   5   -2    3      13.52       0.09      14.30 o
   6   -2    3      30.86       0.14      30.80 o
   7   -2    3       7.88       0.09       8.38 o
   8   -2    3       9.23       0.11       9.18 o
   9   -2    3       4.18       0.10       4.03 o
  10   -2    3       3.20       0.12       2.43 o
  11   -2    3       5.35       0.14       6.07 o
  12   -2    3       1.99       0.23       1.56 o
 -12   -1    3       2.98       0.25       2.13 o
 -11   -1    3       1.50       0.42       0.54 o
 -10   -1    3       2.24       0.18       2.43 o
  -9   -1    3       4.98       0.11       4.97 o
  -8   -1    3       1.40       0.12       0.07 o
  -7   -1    3       1.20       0.15       0.39 o
  -6   -1    3      13.16       0.08      13.34 o
  -5   -1    3      22.75       0.09      22.79 o
  -4   -1    3      27.98       0.11      26.64 o
  -3   -1    3      34.97       0.10      34.85 o
  -2   -1    3      15.74       0.12      16.39 o
  -1   -1    3      26.50       0.11      26.88 o
   0   -1    3      29.63       0.09      30.92 o
   1   -1    3      88.56       0.12      86.55 o
   2   -1    3      49.95       0.14      49.89 o
   3   -1    3      49.60       0.14      49.45 o
   4   -1    3      34.22       0.11      34.68 o
   5   -1    3       2.01       0.11       0.82 o
   6   -1    3      10.66       0.09      10.30 o
   7   -1    3       2.50       0.10       1.87 o
   8   -1    3       8.01       0.10       8.55 o
   9   -1    3       3.45       0.09       3.05 o
  10   -1    3       1.86       0.13       1.37 o
  11   -1    3       1.56       0.16       0.75 o
  12   -1    3       1.57       0.24       1.27 o
 -11    0    3       1.74       0.31       1.56 o
 -10    0    3       3.06       0.14       3.79 o
  -9    0    3       2.17       0.16       2.83 o
  -8    0    3       9.13       0.10       9.02 o
  -7    0    3       3.93       0.11       3.39 o
  -6    0    3      11.53       0.09      11.40 o
  -5    0    3       2.56       0.08       3.28 o
  -4    0    3      32.23       0.10      32.09 o
  -3    0    3      38.73       0.13      39.82 o
  -2    0    3      22.02       0.07      22.35 o
  -1    0    3      26.75       0.10      26.93 o
   0    0    3      73.14       0.12      72.04 o
   1    0    3     141.08       0.79     143.78 o
   2    0    3      48.64       0.13      48.23 o
   3    0    3      99.79       0.14      99.72 o
   4    0    3      23.97       0.19      23.89 o
   5    0    3      28.48       0.12      28.08 o
   6    0    3      20.81       0.10      21.09 o
   7    0    3       2.80       0.09       3.86 o
   8    0    3      12.97       0.11      12.61 o
   9    0    3       1.25       0.22       0.69 o
  10    0    3       2.24       0.16       2.42 o
  11    0    3       2.38       0.12       2.34 o
  12    0    3       1.88       0.17       1.19 o
  13    0    3       2.13       0.22       1.50 o
 -11    1    3       3.30       0.28       3.07 o
 -10    1    3      -0.20       2.15       0.84 o
  -9    1    3       1.32       0.21       0.16 o
  -8    1    3       6.12       0.10       5.69 o
  -7    1    3       7.41       0.09       7.52 o
  -6    1    3      13.44       0.10      14.02 o
  -5    1    3      10.09       0.08      10.04 o
  -4    1    3      14.98       0.12      15.56 o
  -3    1    3      11.90       0.07      13.37 o
  -2    1    3      38.41       0.13      39.50 o
  -1    1    3      69.68       0.12      70.04 o
   0    1    3       3.44       0.05       3.39 o
   1    1    3      13.48       0.06      14.16 o
   2    1    3      72.90       0.12      71.65 o
   3    1    3      22.51       0.07      24.19 o
   4    1    3      15.86       0.09      15.82 o
   5    1    3      33.91       0.11      32.84 o
   6    1    3      39.57       0.13      39.40 o
   7    1    3       1.27       0.17       0.77 o
   8    1    3       6.97       0.10       6.68 o
   9    1    3       8.81       0.22       9.75 o
  10    1    3       1.55       0.17       0.48 o
  11    1    3       1.46       0.20       1.24 o
  12    1    3       1.95       0.14       1.62 o
  13    1    3       3.00       0.20       3.16 o
 -11    2    3       1.78       0.22       0.48 o
 -10    2    3       2.27       0.15       2.50 o
  -9    2    3       4.98       0.13       5.53 o
  -8    2    3       8.36       0.13       8.67 o
  -7    2    3      11.51       0.13      11.46 o
  -6    2    3      11.69       0.12      12.84 o
  -5    2    3      10.26       0.13      10.09 o
  -4    2    3      14.35       0.10      14.85 o
  -3    2    3      11.59       0.10      13.12 o
  -2    2    3       2.78       0.06       3.93 o
  -1    2    3      63.94       0.10      63.78 o
   0    2    3      60.97       0.09      60.55 o
   1    2    3      14.42       0.06      16.65 o
   2    2    3      98.17       0.13      99.15 o
   3    2    3       6.69       0.07       6.85 o
   4    2    3      47.65       0.14      46.89 o
   5    2    3       7.53       0.08       7.73 o
   6    2    3      10.05       0.08      10.09 o
   7    2    3      24.11       0.10      24.19 o
   8    2    3       2.21       0.10       2.18 o
   9    2    3       2.60       0.11       2.16 o
  10    2    3       3.40       0.09       2.52 o
  11    2    3       1.09       0.27       0.78 o
  12    2    3       4.32       0.15       4.85 o
  13    2    3       1.33       0.30       1.09 o
 -11    3    3       1.45       0.36       1.65 o
 -10    3    3       1.86       0.20       1.89 o
  -9    3    3       1.49       0.20       0.73 o
  -8    3    3       1.94       0.14       1.52 o
  -7    3    3       3.36       0.11       3.73 o
  -6    3    3       4.46       0.10       4.22 o
  -5    3    3      17.56       0.12      17.91 o
  -4    3    3      16.42       0.11      16.48 o
  -3    3    3      27.45       0.14      27.97 o
  -2    3    3       5.35       0.08       6.76 o
  -1    3    3       5.79       0.07       5.66 o
   0    3    3       6.43       0.06       5.98 o
   1    3    3      28.79       0.09      29.38 o
   2    3    3      24.34       0.11      24.70 o
   3    3    3      33.59       0.11      33.96 o
   4    3    3      46.66       0.13      45.72 o
   5    3    3       2.21       0.08       2.08 o
   6    3    3       5.19       0.08       5.94 o
   7    3    3       9.81       0.08       9.65 o
   8    3    3      12.09       0.10      11.99 o
   9    3    3       5.07       0.08       4.89 o
  10    3    3       6.14       0.09       6.80 o
  11    3    3       6.06       0.19       6.15 o
  12    3    3       1.46       0.24       0.10 o
  13    3    3       6.35       0.16       6.82 o
  14    3    3       1.64       0.50       2.92 o
 -10    4    3       1.56       0.19       0.42 o
  -9    4    3       1.49       0.20       0.28 o
  -8    4    3       5.70       0.13       6.27 o
  -7    4    3       6.91       0.26       6.25 o
  -6    4    3       8.68       0.22       8.82 o
  -5    4    3      13.17       0.33      13.15 o
  -4    4    3       9.72       0.11       9.47 o
  -3    4    3      12.48       0.18      12.62 o
  -2    4    3      18.35       0.10      17.37 o
  -1    4    3      18.32       0.08      17.37 o
   0    4    3      63.53       0.15      62.48 o
   1    4    3      35.99       0.16      35.35 o
   2    4    3      31.29       0.11      31.67 o
   3    4    3      10.14       0.08      10.42 o
   4    4    3       1.91       0.09       2.00 o
   5    4    3      14.44       0.08      15.28 o
   6    4    3      29.28       0.13      29.09 o
   7    4    3      28.70       0.13      28.78 o
   8    4    3       4.00       0.08       4.82 o
   9    4    3       2.91       0.11       2.34 o
  10    4    3       2.82       0.16       3.10 o
  11    4    3       8.75       0.14       9.48 o
  12    4    3       5.21       0.16       5.74 o
  13    4    3       1.74       0.20       0.31 o
  14    4    3       1.92       0.20       1.96 o
 -10    5    3       1.09       0.35       0.75 o
  -9    5    3       5.50       0.15       5.48 o
  -8    5    3       4.26       0.15       4.84 o
  -7    5    3       1.27       0.30       1.08 o
  -6    5    3       7.23       0.12       7.91 o
  -5    5    3       1.44       0.24       1.15 o
  -4    5    3      19.74       0.16      20.09 o
  -3    5    3       6.57       0.10       6.76 o
  -2    5    3      17.50       0.09      17.48 o
  -1    5    3      27.84       0.12      27.57 o
   0    5    3      11.01       0.08      10.85 o
   1    5    3      12.40       0.08      13.86 o
   2    5    3      40.03       0.12      39.75 o
   3    5    3      13.09       0.08      13.12 o
   4    5    3      12.14       0.08      12.38 o
   5    5    3      20.37       0.08      18.54 o
   6    5    3       2.42       0.09       2.07 o
   7    5    3       9.98       0.09       9.05 o
   8    5    3       8.33       0.11       8.25 o
   9    5    3       3.98       0.11       4.21 o
  10    5    3       3.10       0.15       3.18 o
  11    5    3       6.69       0.13       6.43 o
  12    5    3       2.30       0.15       2.29 o
  13    5    3       3.21       0.13       3.55 o
  14    5    3       1.86       0.19       1.07 o
  -9    6    3       2.58       0.17       2.61 o
  -8    6    3       1.88       0.17       1.84 o
  -7    6    3       2.99       0.14       3.38 o
  -6    6    3       2.65       0.13       2.76 o
  -5    6    3      16.09       0.15      16.06 o
  -4    6    3      11.90       0.13      12.12 o
  -3    6    3      -0.79       0.36       0.49 o
  -2    6    3      11.87       0.10      12.82 o
  -1    6    3      38.27       0.16      37.62 o
   0    6    3      29.01       0.13      28.18 o
   1    6    3       8.54       0.07       8.21 o
   2    6    3       6.59       0.07       7.17 o
   3    6    3      35.48       0.12      34.54 o
   4    6    3      23.50       0.11      22.86 o
   5    6    3      16.46       0.09      16.46 o
   6    6    3       9.96       0.08       9.77 o
   7    6    3       7.61       0.08       7.16 o
   8    6    3       8.89       0.11       9.18 o
   9    6    3       4.01       0.12       3.75 o
  10    6    3       2.00       0.14       1.09 o
  11    6    3       1.84       0.19       1.33 o
  12    6    3       2.80       0.13       2.82 o
  13    6    3       2.80       0.14       2.84 o
  14    6    3       1.72       0.19       0.73 o
  -9    7    3       1.88       0.16       0.42 o
  -8    7    3       3.56       0.16       3.49 o
  -7    7    3       2.11       0.17       1.59 o
  -6    7    3       3.72       0.13       3.68 o
  -5    7    3       1.68       0.20       1.08 o
  -4    7    3       4.04       0.12       4.39 o
  -3    7    3       8.35       0.09       8.37 o
  -2    7    3       7.59       0.08       7.67 o
  -1    7    3       4.84       0.08       4.73 o
   0    7    3      17.09       0.18      17.07 o
   1    7    3      24.09       0.11      25.10 o
   2    7    3      29.49       0.13      30.81 o
   3    7    3      18.72       0.09      18.63 o
   4    7    3      15.55       0.09      15.54 o
   5    7    3      13.27       0.09      13.33 o
   6    7    3      22.75       0.12      23.19 o
   7    7    3      25.61       0.13      25.85 o
   8    7    3       1.49       0.21       0.31 o
   9    7    3       7.02       0.11       7.06 o
  10    7    3       8.21       0.13       8.42 o
  11    7    3      10.56       0.16      10.40 o
  12    7    3       3.82       0.24       4.22 o
  13    7    3       2.31       0.15       2.22 o
  14    7    3       1.98       0.44       2.18 o
  -8    8    3       1.73       0.20       0.21 o
  -7    8    3       1.92       0.16       1.45 o
  -6    8    3       2.53       0.14       2.40 o
  -5    8    3       1.39       0.25       0.35 o
  -4    8    3       4.64       0.21       4.53 o
  -3    8    3       8.82       0.22       8.53 o
  -2    8    3       8.09       0.09       8.07 o
  -1    8    3       7.11       0.09       7.07 o
   0    8    3       3.79       0.10       3.98 o
   1    8    3      21.96       0.11      21.97 o
   2    8    3      29.23       0.14      28.34 o
   3    8    3      33.70       0.15      32.79 o
   4    8    3       6.99       0.09       7.13 o
   5    8    3       7.55       0.08       8.02 o
   6    8    3       3.90       0.09       3.72 o
   7    8    3      21.87       0.11      22.03 o
   8    8    3      11.32       0.12      11.66 o
   9    8    3       2.57       0.14       2.11 o
  10    8    3       6.52       0.25       6.25 o
  11    8    3       1.42       0.23       0.29 o
  12    8    3       3.56       0.26       4.10 o
  13    8    3       1.35       0.29       0.41 o
  -7    9    3       1.81       0.21       0.47 o
  -6    9    3       2.13       0.15       1.30 o
  -5    9    3       3.93       0.15       4.37 o
  -4    9    3       3.73       0.10       4.52 o
  -3    9    3       1.96       0.13       1.94 o
  -2    9    3      15.18       0.12      15.18 o
  -1    9    3       6.76       0.16       7.09 o
   0    9    3       3.27       0.10       3.66 o
   1    9    3      24.95       0.12      25.25 o
   2    9    3       6.24       0.09       6.17 o
   3    9    3      10.28       0.11      10.59 o
   4    9    3      19.83       0.13      19.53 o
   5    9    3       4.20       0.09       3.96 o
   6    9    3       4.44       0.09       4.87 o
   7    9    3       1.64       0.16       1.09 o
   8    9    3       1.61       0.17       1.08 o
   9    9    3       3.30       0.12       3.37 o
  10    9    3       7.64       0.14       7.75 o
  11    9    3       1.27       0.28       1.17 o
  12    9    3       2.17       0.15       2.17 o
  13    9    3       2.06       0.17       1.90 o
  -7   10    3       1.78       0.50       0.76 o
  -6   10    3       2.02       0.18       1.74 o
  -5   10    3       1.47       0.25       0.16 o
  -4   10    3       2.28       0.15       2.14 o
  -3   10    3       2.79       0.11       2.65 o
  -2   10    3       1.48       0.18       0.59 o
  -1   10    3       1.94       0.12       1.62 o
   0   10    3       4.42       0.10       4.44 o
   1   10    3      14.23       0.11      14.27 o
   2   10    3       2.25       0.14       1.85 o
   3   10    3       3.97       0.09       4.13 o
   4   10    3       8.04       0.09       8.11 o
   5   10    3      20.88       0.13      20.43 o
   6   10    3      15.68       0.11      15.80 o
   7   10    3       2.03       0.13       1.39 o
   8   10    3      -0.66       0.56       0.18 o
   9   10    3       2.98       0.17       2.66 o
  10   10    3       4.64       0.14       4.96 o
  11   10    3       1.42       0.26       0.35 o
  12   10    3       2.75       0.17       2.32 o
  13   10    3       2.20       0.15       2.15 o
  -6   11    3       2.21       0.17       1.68 o
  -5   11    3       1.29       0.33       0.63 o
  -4   11    3       3.15       0.16       3.03 o
  -3   11    3       6.82       0.15       6.97 o
  -2   11    3       7.36       0.33       7.49 o
  -1   11    3       1.81       0.14       1.26 o
   0   11    3       2.14       0.13       1.91 o
   1   11    3       6.83       0.10       6.77 o
   2   11    3      17.56       0.12      17.58 o
   3   11    3      10.15       0.11      10.37 o
   4   11    3       4.83       0.09       4.93 o
   5   11    3       3.63       0.10       4.04 o
   6   11    3       1.78       0.17       1.60 o
   7   11    3      15.45       0.12      15.30 o
   8   11    3       5.39       0.10       5.80 o
   9   11    3       1.20       0.35       0.81 o
  10   11    3       2.62       0.14       2.55 o
  11   11    3       3.46       0.13       3.87 o
  12   11    3       3.20       0.15       3.01 o
  -5   12    3       2.56       0.16       3.32 o
  -4   12    3       4.32       0.15       4.63 o
  -3   12    3       1.99       0.19       1.14 o
  -2   12    3       1.75       0.17       0.31 o
  -1   12    3       2.29       0.16       2.29 o
   0   12    3       3.37       0.13       3.51 o
   1   12    3       4.39       0.12       4.70 o
   2   12    3       4.39       0.11       4.31 o
   3   12    3       9.31       0.11       9.33 o
   4   12    3       4.72       0.10       4.97 o
   5   12    3       5.76       0.11       6.07 o
   6   12    3       2.40       0.13       1.86 o
   7   12    3       3.52       0.11       3.89 o
   8   12    3       1.43       0.25       1.13 o
   9   12    3       2.35       0.15       1.53 o
  10   12    3       3.91       0.25       3.62 o
  11   12    3       2.51       0.15       2.00 o
  12   12    3       1.69       0.21       0.23 o
  -3   13    3       1.79       0.23       1.55 o
  -2   13    3       1.59       0.28       1.11 o
  -1   13    3       2.72       0.14       2.74 o
   0   13    3       7.10       0.13       7.06 o
   1   13    3       3.04       0.13       3.37 o
   2   13    3       1.68       0.15       1.39 o
   3   13    3       8.11       0.12       7.80 o
   4   13    3      11.08       0.13      10.79 o
   5   13    3       5.05       0.11       5.78 o
   6   13    3       4.46       0.11       4.53 o
   7   13    3       2.84       0.12       2.76 o
   8   13    3       4.16       0.30       4.86 o
   9   13    3       2.33       0.16       2.14 o
  10   13    3       1.86       0.18       0.74 o
  11   13    3       2.06       0.17       1.58 o
  -2   14    3       1.57       0.29       0.82 o
  -1   14    3       1.79       0.20       1.55 o
   0   14    3       2.48       0.13       2.50 o
   1   14    3       4.62       0.15       5.02 o
   2   14    3       2.41       0.13       2.52 o
   3   14    3       1.67       0.18       0.59 o
   4   14    3       1.35       0.25       0.66 o
   5   14    3       2.63       0.13       2.60 o
   6   14    3       1.73       0.16       0.98 o
   7   14    3       1.80       0.17       0.02 o
   8   14    3       2.55       0.15       2.38 o
   9   14    3       1.23       0.29       1.10 o
  10   14    3       2.62       0.20       2.03 o
   0   15    3       1.79       0.16       0.61 o
   1   15    3       1.82       0.20       0.26 o
   2   15    3       1.94       0.16       1.22 o
   3   15    3       2.06       0.16       1.82 o
   4   15    3       1.71       0.16       1.01 o
   5   15    3       1.77       0.17       0.54 o
   6   15    3       1.93       0.15       1.16 o
   7   15    3       3.03       0.23       3.20 o
   8   15    3       1.71       0.25       1.79 o
   9   15    3       1.97       0.19       1.44 o
   3   16    3       3.02       0.14       3.56 o
   4   16    3       3.41       0.14       4.46 o
   5   16    3       2.63       0.14       3.14 o
   6   16    3       2.70       0.15       2.63 o
  -5  -14    4       1.73       0.20       0.27 o
  -4  -14    4       1.76       0.20       0.07 o
  -3  -14    4       1.39       0.31       1.05 o
  -2  -14    4       1.77       0.20       0.38 o
  -1  -14    4       4.89       0.16       5.36 o
   0  -14    4       5.22       0.20       5.50 o
  -7  -13    4       1.87       0.24       0.06 o
  -6  -13    4       1.59       0.34       0.62 o
  -5  -13    4       4.55       0.15       5.27 o
  -4  -13    4       7.15       0.16       7.43 o
  -3  -13    4       3.07       0.14       3.21 o
  -2  -13    4       1.93       0.16       0.66 o
  -1  -13    4       3.11       0.15       3.07 o
   0  -13    4       8.73       0.18       9.29 o
   1  -13    4       6.00       0.15       5.87 o
   2  -13    4       2.63       0.17       2.10 o
  -8  -12    4       1.66       0.36       0.43 o
  -7  -12    4       2.42       0.30       3.20 o
  -6  -12    4       2.64       0.18       2.88 o
  -5  -12    4       2.22       0.16       2.29 o
  -4  -12    4       1.95       0.18       2.05 o
  -3  -12    4       2.40       0.15       2.53 o
  -2  -12    4       1.66       0.24       0.95 o
  -1  -12    4       5.40       0.30       5.63 o
   0  -12    4       3.77       0.16       4.06 o
   1  -12    4       3.07       0.16       3.12 o
   2  -12    4       2.36       0.16       2.19 o
   3  -12    4       3.75       0.24       3.87 o
   4  -12    4       4.38       0.18       4.59 o
  -9  -11    4       2.18       0.34       1.04 o
  -8  -11    4      -0.01      45.26       1.48 o
  -7  -11    4       2.49       0.20       2.66 o
  -6  -11    4       1.56       0.21       0.90 o
  -5  -11    4       2.02       0.17       2.03 o
  -4  -11    4       1.65       0.18       1.46 o
  -3  -11    4       1.27       0.29       0.67 o
  -2  -11    4       4.23       0.19       4.52 o
  -1  -11    4      10.61       0.15      10.72 o
   0  -11    4       3.95       0.15       4.19 o
   1  -11    4       2.71       0.17       2.14 o
   2  -11    4       2.27       0.18       2.10 o
   3  -11    4       2.03       0.15       1.73 o
   4  -11    4       2.26       0.16       2.23 o
   5  -11    4       1.76       0.23       0.13 o
   6  -11    4       2.25       0.20       0.93 o
 -10  -10    4       2.87       0.29       3.16 o
  -9  -10    4       4.59       0.23       4.88 o
  -8  -10    4       1.78       0.22       1.96 o
  -7  -10    4       4.44       0.18       4.94 o
  -6  -10    4       5.33       0.13       6.00 o
  -5  -10    4      16.82       1.10      16.72 o
  -4  -10    4      15.25       0.16      14.75 o
  -3  -10    4       2.06       0.18       1.62 o
  -2  -10    4       2.34       0.15       2.36 o
  -1  -10    4       6.49       0.11       6.71 o
   0  -10    4      16.37       0.15      16.14 o
   1  -10    4      17.86       0.16      18.34 o
   2  -10    4       1.44       0.22       0.63 o
   3  -10    4       6.16       0.11       6.36 o
   4  -10    4       1.72       0.19       1.26 o
   5  -10    4       2.29       0.18       2.20 o
   6  -10    4       3.14       0.18       3.26 o
   7  -10    4       1.92       0.17       0.85 o
 -10   -9    4       1.53       0.28       0.91 o
  -9   -9    4       4.09       0.18       4.34 o
  -8   -9    4       3.93       0.19       4.67 o
  -7   -9    4       4.83       0.13       5.01 o
  -6   -9    4       9.61       0.11       9.50 o
  -5   -9    4       1.38       0.16       0.37 o
  -4   -9    4      11.21       0.62      11.27 o
  -3   -9    4       4.25       0.17       4.29 o
  -2   -9    4      15.92       0.14      16.21 o
  -1   -9    4       7.31       0.10       7.41 o
   0   -9    4       9.37       0.10       9.65 o
   1   -9    4       6.97       0.09       7.29 o
   2   -9    4       3.01       0.11       3.31 o
   3   -9    4       8.94       0.38       9.55 o
   4   -9    4       1.91       0.15       1.69 o
   5   -9    4       3.97       0.12       4.23 o
   6   -9    4       4.45       0.18       4.69 o
   7   -9    4       1.86       0.19       0.49 o
   8   -9    4       1.37       0.34       0.26 o
 -11   -8    4       1.78       0.24       1.66 o
 -10   -8    4       2.80       0.17       3.14 o
  -9   -8    4       1.33       0.33       0.52 o
  -8   -8    4       1.86       0.16       2.01 o
  -7   -8    4       1.72       0.17       1.10 o
  -6   -8    4       2.81       0.09       3.13 o
  -5   -8    4       7.68       0.09       7.49 o
  -4   -8    4       4.48       0.08       4.55 o
  -3   -8    4      12.55       0.13      12.59 o
  -2   -8    4       8.89       0.10       8.68 o
  -1   -8    4       1.93       0.16       1.38 o
   0   -8    4       5.65       0.09       5.64 o
   1   -8    4      12.60       0.10      12.83 o
   2   -8    4       1.69       0.21       1.92 o
   3   -8    4       3.19       0.10       3.41 o
   4   -8    4       1.74       0.14       0.33 o
   5   -8    4       5.57       0.23       5.89 o
   6   -8    4       2.76       0.19       3.13 o
   7   -8    4       7.76       0.13       8.09 o
   8   -8    4       1.96       0.15       1.57 o
   9   -8    4       3.17       0.16       3.53 o
 -11   -7    4       1.98       0.20       1.68 o
 -10   -7    4       2.40       0.17       2.52 o
  -9   -7    4       2.95       0.16       3.20 o
  -8   -7    4       1.66       0.16       1.28 o
  -7   -7    4       7.87       0.13       8.05 o
  -6   -7    4      15.81       0.10      16.08 o
  -5   -7    4      18.20       0.11      18.01 o
  -4   -7    4       5.06       0.09       5.40 o
  -3   -7    4      17.27       0.11      17.26 o
  -2   -7    4       9.89       0.11      11.20 o
  -1   -7    4       1.34       0.23       1.50 o
   0   -7    4       1.77       0.15       1.10 o
   1   -7    4      17.28       0.32      17.57 o
   2   -7    4       9.68       0.09       9.77 o
   3   -7    4       1.16       0.29       0.97 o
   4   -7    4       1.73       0.14       1.28 o
   5   -7    4       1.40       0.22       0.34 o
   6   -7    4       4.85       0.11       4.91 o
   7   -7    4       1.80       0.14       1.09 o
   8   -7    4       5.55       0.13       6.25 o
   9   -7    4       4.14       0.16       4.81 o
 -11   -6    4       2.14       0.23       2.83 o
 -10   -6    4       2.15       0.21       1.34 o
  -9   -6    4       5.05       0.17       5.49 o
  -8   -6    4       3.47       0.12       3.88 o
  -7   -6    4       6.17       0.12       6.88 o
  -6   -6    4       2.66       0.09       2.47 o
  -5   -6    4       6.74       0.08       6.90 o
  -4   -6    4      17.00       0.09      17.10 o
  -3   -6    4       6.30       0.08       7.52 o
  -2   -6    4       3.94       0.11       3.75 o
  -1   -6    4       9.39       0.10       9.67 o
   0   -6    4      27.60       0.16      27.45 o
   1   -6    4       7.56       0.08       7.43 o
   2   -6    4       3.42       0.09       3.76 o
   3   -6    4      14.26       0.11      14.28 o
   4   -6    4       2.51       0.11       3.14 o
   5   -6    4      20.75       0.13      20.78 o
   6   -6    4       7.59       0.11       7.78 o
   7   -6    4       3.62       0.11       3.58 o
   8   -6    4       1.79       0.16       0.78 o
   9   -6    4       4.71       0.13       5.24 o
  10   -6    4       4.52       0.19       4.63 o
 -11   -5    4       2.97       0.18       3.48 o
 -10   -5    4       3.39       0.18       4.05 o
  -9   -5    4       1.23       0.29       0.22 o
  -8   -5    4       4.25       0.13       4.63 o
  -7   -5    4       1.48       0.17       1.52 o
  -6   -5    4      15.80       0.10      15.71 o
  -5   -5    4       6.08       0.08       6.35 o
  -4   -5    4       8.16       0.08       8.53 o
  -3   -5    4      34.86       0.14      34.56 o
  -2   -5    4      29.63       0.15      28.86 o
  -1   -5    4       5.81       0.10       5.71 o
   0   -5    4      12.45       0.11      12.52 o
   1   -5    4      13.54       0.09      13.48 o
   2   -5    4       3.01       0.09       2.88 o
   3   -5    4      14.47       0.10      15.01 o
   4   -5    4      10.65       0.14      10.79 o
   5   -5    4       3.34       0.10       4.20 o
   6   -5    4       2.89       0.09       2.81 o
   7   -5    4       1.73       0.18       0.57 o
   8   -5    4       9.66       0.12       9.32 o
   9   -5    4       4.98       0.21       5.46 o
  10   -5    4       1.61       0.27       0.70 o
  11   -5    4       2.00       0.19       1.55 o
 -11   -4    4       2.70       0.28       2.78 o
 -10   -4    4       1.12       0.33       0.91 o
  -9   -4    4       1.75       0.18       1.42 o
  -8   -4    4       9.89       0.12       9.91 o
  -7   -4    4       8.72       0.11       8.51 o
  -6   -4    4       1.47       0.10       0.88 o
  -5   -4    4       1.02       0.18       0.82 o
  -4   -4    4      26.42       0.12      26.51 o
  -3   -4    4      33.44       0.13      33.50 o
  -2   -4    4       4.63       0.07       4.71 o
  -1   -4    4      24.54       0.13      24.46 o
   0   -4    4      10.51       0.10      11.13 o
   1   -4    4      28.45       0.12      29.18 o
   2   -4    4       2.87       0.08       2.81 o
   3   -4    4      24.82       0.24      24.05 o
   4   -4    4       6.24       0.09       5.98 o
   5   -4    4       2.07       0.11       2.29 o
   6   -4    4       2.44       0.12       1.88 o
   7   -4    4       1.46       0.20       0.53 o
   8   -4    4       3.57       0.10       4.41 o
   9   -4    4       2.25       0.16       1.88 o
  10   -4    4       1.39       0.22       1.21 o
  11   -4    4       1.78       0.22       0.29 o
 -11   -3    4       1.93       0.30       1.69 o
 -10   -3    4       2.01       0.20       1.98 o
  -9   -3    4       1.56       0.18       1.50 o
  -8   -3    4       2.43       0.11       2.52 o
  -7   -3    4       1.40       0.13       1.25 o
  -6   -3    4       2.36       0.08       2.53 o
  -5   -3    4      11.87       0.08      11.95 o
  -4   -3    4       4.86       0.07       4.52 o
  -3   -3    4       9.49       0.07      10.70 o
  -2   -3    4       8.01       0.07       9.09 o
  -1   -3    4      53.09       0.22      50.55 o
   0   -3    4      95.82       0.22      91.72 o
   1   -3    4      14.84       0.09      14.76 o
   2   -3    4      28.13       0.13      26.12 o
   3   -3    4      17.14       0.09      17.23 o
   4   -3    4      49.69       0.19      49.41 o
   5   -3    4      39.07       0.16      38.80 o
   6   -3    4       1.37       0.18       0.25 o
   7   -3    4       3.94       0.10       4.11 o
   8   -3    4       6.65       0.19       6.58 o
   9   -3    4       7.66       0.12       8.02 o
  10   -3    4       3.78       0.12       4.47 o
  11   -3    4       1.82       0.17       0.28 o
  12   -3    4       2.15       0.16       1.53 o
 -11   -2    4       2.11       0.26       1.80 o
 -10   -2    4       4.18       0.22       3.72 o
  -9   -2    4       0.92       0.40       0.04 o
  -8   -2    4       3.03       0.09       2.93 o
  -7   -2    4       9.80       0.09      10.26 o
  -6   -2    4       6.67       0.08       7.05 o
  -5   -2    4       1.17       0.13       1.30 o
  -4   -2    4      10.40       0.08      11.12 o
  -3   -2    4      10.73       0.09      10.62 o
  -2   -2    4      37.72       0.11      38.52 o
  -1   -2    4      11.75       0.06      12.88 o
   0   -2    4      14.57       0.07      14.77 o
   1   -2    4      59.56       0.13      58.92 o
   2   -2    4      22.25       0.08      21.77 o
   3   -2    4      31.00       0.32      31.15 o
   4   -2    4      13.26       0.09      14.57 o
   5   -2    4      11.06       0.10      11.57 o
   6   -2    4      11.15       0.10      11.89 o
   7   -2    4      11.64       0.10      11.75 o
   8   -2    4       3.96       0.11       4.29 o
   9   -2    4       2.75       0.12       3.07 o
  10   -2    4       1.35       0.23       0.16 o
  11   -2    4       1.38       0.23       0.24 o
  12   -2    4       0.88       0.49       0.38 o
 -11   -1    4       2.31       0.27       1.76 o
 -10   -1    4       1.61       0.35       1.04 o
  -9   -1    4       0.91       0.34       0.72 o
  -8   -1    4       1.44       0.14       1.24 o
  -7   -1    4       3.69       0.09       4.12 o
  -6   -1    4      13.83       0.09      14.10 o
  -5   -1    4      11.13       0.09      11.12 o
  -4   -1    4       6.82       0.06       6.89 o
  -3   -1    4       3.47       0.09       3.52 o
  -2   -1    4      63.18       0.12      60.78 o
  -1   -1    4      75.85       0.12      72.93 o
   0   -1    4      16.13       0.06      17.17 o
   1   -1    4       6.01       0.06       7.44 o
   2   -1    4      30.78       0.10      31.25 o
   3   -1    4      16.19       0.08      17.71 o
   4   -1    4       8.51       0.09       9.03 o
   5   -1    4      13.21       0.09      13.48 o
   6   -1    4       3.33       0.09       4.02 o
   7   -1    4       2.61       0.10       3.38 o
   8   -1    4       4.35       0.13       4.38 o
   9   -1    4       2.25       0.12       2.34 o
  10   -1    4       2.17       0.13       2.08 o
  11   -1    4       1.91       0.16       1.39 o
  12   -1    4       1.00       0.35       0.66 o
  13   -1    4       1.57       0.30       1.30 o
 -11    0    4      -0.95       0.91       1.04 o
 -10    0    4       1.91       0.31       0.05 o
  -9    0    4       1.20       0.19       0.21 o
  -8    0    4       1.67       0.13       1.80 o
  -7    0    4       3.64       0.09       3.84 o
  -6    0    4      13.69       0.10      13.66 o
  -5    0    4      18.32       0.08      17.82 o
  -4    0    4       7.16       0.07       8.05 o
  -3    0    4       4.96       0.07       5.85 o
  -2    0    4       7.90       0.09       8.46 o
  -1    0    4       7.94       0.08      10.07 o
   0    0    4      38.17       0.11      38.79 o
   1    0    4      19.28       0.07      20.89 o
   2    0    4       1.77       0.09       2.82 o
   3    0    4      64.95       0.11      62.58 o
   4    0    4      31.80       0.11      33.61 o
   5    0    4      35.36       0.12      36.57 o
   6    0    4      38.31       0.16      38.12 o
   7    0    4       1.27       0.22       1.19 o
   8    0    4      18.97       0.12      18.97 o
   9    0    4       2.40       0.13       2.42 o
  10    0    4      14.61       0.14      14.51 o
  11    0    4       6.22       0.11       6.13 o
  12    0    4       1.71       0.16       0.65 o
  13    0    4       4.03       0.21       3.89 o
 -11    1    4       2.03       0.30       0.87 o
 -10    1    4       2.86       0.29       2.92 o
  -9    1    4       1.65       0.16       2.14 o
  -8    1    4       9.28       0.15       9.50 o
  -7    1    4      14.12       0.11      14.25 o
  -6    1    4       7.90       0.09       7.97 o
  -5    1    4      20.83       0.11      20.42 o
  -4    1    4      11.26       0.07      10.97 o
  -3    1    4      11.61       0.07      12.75 o
  -2    1    4      34.53       0.11      34.45 o
  -1    1    4      36.08       0.15      37.84 o
   0    1    4      65.18       0.11      64.22 o
   1    1    4      15.17       0.11      15.74 o
   2    1    4      24.78       0.09      25.36 o
   3    1    4      22.96       0.08      22.59 o
   4    1    4      15.99       0.08      15.44 o
   5    1    4      11.54       0.09      10.68 o
   6    1    4      17.15       0.09      17.73 o
   7    1    4      12.23       0.18      12.24 o
   8    1    4       2.93       0.09       3.28 o
   9    1    4       3.25       0.10       2.95 o
  10    1    4       8.13       0.11       7.95 o
  11    1    4       2.57       0.13       2.16 o
  12    1    4       1.17       0.26       0.17 o
  13    1    4       1.80       0.26       1.09 o
 -11    2    4       1.16       0.68       1.64 o
 -10    2    4       1.74       0.25       0.86 o
  -9    2    4       1.94       0.15       1.70 o
  -8    2    4       1.01       0.36       0.30 o
  -7    2    4      16.77       0.13      16.94 o
  -6    2    4      23.62       0.15      23.38 o
  -5    2    4      11.63       0.11      11.51 o
  -4    2    4      17.90       0.11      17.90 o
  -3    2    4      12.77       0.09      13.50 o
  -2    2    4      31.07       0.26      30.51 o
  -1    2    4      12.24       0.07      13.71 o
   0    2    4       3.98       0.07       3.26 o
   1    2    4      10.76       0.07      11.26 o
   2    2    4       7.86       0.07       8.22 o
   3    2    4       5.10       0.06       5.10 o
   4    2    4       1.72       0.11       2.22 o
   5    2    4      17.95       0.08      17.94 o
   6    2    4      26.41       0.12      26.45 o
   7    2    4       2.79       0.10       3.99 o
   8    2    4      13.48       0.10      14.26 o
   9    2    4       1.51       0.15       0.31 o
  10    2    4       5.94       0.10       6.13 o
  11    2    4       8.33       0.12       8.17 o
  12    2    4       2.08       0.15       1.78 o
  13    2    4       3.76       0.15       4.07 o
 -10    3    4       1.31       0.29       1.20 o
  -9    3    4       1.55       0.18       0.91 o
  -8    3    4       9.11       0.14       8.95 o
  -7    3    4       7.84       0.12       7.76 o
  -6    3    4       1.69       0.22       1.26 o
  -5    3    4       8.80       0.18       9.41 o
  -4    3    4       9.99       0.09       9.65 o
  -3    3    4      22.07       0.12      22.62 o
  -2    3    4      21.04       0.12      19.28 o
  -1    3    4       5.83       0.07       6.11 o
   0    3    4      24.78       0.09      25.25 o
   1    3    4      64.13       0.11      63.89 o
   2    3    4      46.96       0.13      48.13 o
   3    3    4       3.60       0.07       2.25 o
   4    3    4      33.98       0.11      34.78 o
   5    3    4      33.13       0.11      33.76 o
   6    3    4      18.90       0.09      20.13 o
   7    3    4       6.83       0.10       7.52 o
   8    3    4      10.14       0.11      10.39 o
   9    3    4       9.59       0.10       9.57 o
  10    3    4       8.63       0.10       8.85 o
  11    3    4       1.85       0.14       1.00 o
  12    3    4       2.32       0.16       2.33 o
  13    3    4       1.53       0.29       1.06 o
  14    3    4       1.12       0.36       0.66 o
 -10    4    4       1.58       0.19       0.35 o
  -9    4    4       1.68       0.21       0.31 o
  -8    4    4       2.65       0.15       2.71 o
  -7    4    4       2.29       0.15       2.22 o
  -6    4    4      10.07       0.12      10.03 o
  -5    4    4       1.72       0.17       0.62 o
  -4    4    4       0.86       0.38       0.49 o
  -3    4    4      11.90       0.18      12.34 o
  -2    4    4       6.00       0.09       5.82 o
  -1    4    4       8.65       0.07       9.14 o
   0    4    4       7.85       0.07       7.28 o
   1    4    4      62.99       0.11      62.73 o
   2    4    4       1.15       0.19       2.60 o
   3    4    4      44.47       0.14      45.28 o
   4    4    4      41.51       0.14      42.87 o
   5    4    4       1.90       0.10       1.02 o
   6    4    4      28.26       0.13      29.28 o
   7    4    4      13.35       0.10      13.30 o
   8    4    4      13.97       0.11      13.78 o
   9    4    4      19.00       0.12      19.61 o
  10    4    4       2.35       0.11       2.42 o
  11    4    4       6.09       0.10       6.30 o
  12    4    4       1.96       0.14       1.52 o
  13    4    4       3.91       0.26       4.40 o
  14    4    4       2.95       0.15       3.01 o
  -9    5    4       1.64       0.18       0.03 o
  -8    5    4       4.20       0.16       4.73 o
  -7    5    4       9.90       0.15       9.99 o
  -6    5    4      11.03       0.14      11.35 o
  -5    5    4       4.49       0.10       4.15 o
  -4    5    4      12.89       0.12      13.58 o
  -3    5    4       7.56       0.11       7.70 o
  -2    5    4       1.52       0.13       1.45 o
  -1    5    4      11.28       0.08      10.76 o
   0    5    4       9.66       0.09       9.55 o
   1    5    4      14.54       0.11      14.73 o
   2    5    4      44.71       0.14      42.95 o
   3    5    4      19.93       0.09      20.12 o
   4    5    4      20.63       0.20      20.21 o
   5    5    4      29.67       0.13      29.69 o
   6    5    4      21.82       0.10      20.93 o
   7    5    4      21.44       0.10      21.44 o
   8    5    4       5.30       0.15       5.63 o
   9    5    4       2.81       0.11       2.13 o
  10    5    4       8.37       0.10       7.97 o
  11    5    4       6.32       0.13       6.59 o
  12    5    4       3.87       0.14       3.79 o
  13    5    4       1.75       0.21       0.11 o
  14    5    4       2.09       0.16       1.94 o
  -9    6    4       1.89       0.18       0.67 o
  -8    6    4       3.56       0.14       3.72 o
  -7    6    4       2.18       0.16       2.17 o
  -6    6    4       1.46       0.24       1.14 o
  -5    6    4       2.05       0.15       1.63 o
  -4    6    4       5.19       0.11       4.38 o
  -3    6    4      13.54       0.13      13.44 o
  -2    6    4       7.94       0.08       8.44 o
  -1    6    4      26.05       0.39      26.40 o
   0    6    4      21.57       0.11      21.25 o
   1    6    4      33.57       0.12      32.48 o
   2    6    4      17.36       0.09      18.11 o
   3    6    4      26.68       0.12      27.28 o
   4    6    4      59.82       0.16      58.47 o
   5    6    4      18.83       0.09      19.10 o
   6    6    4       6.93       0.09       7.08 o
   7    6    4       4.95       0.09       4.68 o
   8    6    4      17.32       0.10      17.35 o
   9    6    4       4.69       0.10       4.75 o
  10    6    4       1.89       0.14       2.02 o
  11    6    4       2.75       0.15       2.03 o
  12    6    4       1.50       0.25       1.04 o
  13    6    4       1.62       0.23       0.11 o
  14    6    4       1.41       0.25       0.15 o
  -8    7    4       1.53       0.26       0.63 o
  -7    7    4       4.40       0.14       4.80 o
  -6    7    4       3.59       0.15       3.40 o
  -5    7    4       1.89       0.20       0.98 o
  -4    7    4       1.09       0.35       0.31 o
  -3    7    4       5.15       0.10       5.18 o
  -2    7    4       2.92       0.09       2.67 o
  -1    7    4       5.59       0.09       5.93 o
   0    7    4       5.01       0.07       5.15 o
   1    7    4       9.83       0.08      10.59 o
   2    7    4       3.31       0.09       3.47 o
   3    7    4      11.99       0.09      12.64 o
   4    7    4       3.43       0.09       2.68 o
   5    7    4       2.54       0.09       2.92 o
   6    7    4       3.91       0.10       4.49 o
   7    7    4       9.41       0.09       9.61 o
   8    7    4      13.11       0.10      13.63 o
   9    7    4       5.48       0.10       5.36 o
  10    7    4       6.59       0.13       6.81 o
  11    7    4       1.94       0.16       0.86 o
  12    7    4       3.47       0.15       3.80 o
  13    7    4       1.25       0.37       0.60 o
  14    7    4       1.82       0.19       0.39 o
  -8    8    4       1.76       0.20       0.33 o
  -7    8    4       2.02       0.17       0.64 o
  -6    8    4       3.50       0.19       3.89 o
  -5    8    4       2.77       0.14       2.69 o
  -4    8    4       1.40       0.26       0.12 o
  -3    8    4      11.49       0.11      11.95 o
  -2    8    4       3.77       0.10       4.15 o
  -1    8    4      17.85       0.12      18.59 o
   0    8    4       4.20       0.09       4.21 o
   1    8    4      10.36       0.10      10.87 o
   2    8    4      36.57       0.16      35.18 o
   3    8    4       9.33       0.08       8.80 o
   4    8    4      11.76       0.09      11.89 o
   5    8    4      25.85       0.13      24.70 o
   6    8    4       8.06       0.09       7.91 o
   7    8    4       7.82       0.10       7.85 o
   8    8    4       1.51       0.19       1.45 o
   9    8    4       1.03       0.27       0.97 o
  10    8    4       2.00       0.16       1.36 o
  11    8    4       1.71       0.22       1.48 o
  12    8    4       1.60       0.22       0.20 o
  13    8    4       1.88       0.24       0.40 o
  14    8    4       1.76       0.32       0.93 o
  -7    9    4       1.82       0.20       1.13 o
  -6    9    4       1.46       0.26       0.21 o
  -5    9    4       1.73       0.21       0.71 o
  -4    9    4       1.42       0.25       0.89 o
  -3    9    4       7.32       0.09       7.24 o
  -2    9    4      13.93       0.12      13.34 o
  -1    9    4      20.52       0.14      20.52 o
   0    9    4       1.33       0.21       0.95 o
   1    9    4       3.24       0.10       3.59 o
   2    9    4      35.68       0.14      35.75 o
   3    9    4      30.89       0.15      30.61 o
   4    9    4      14.44       0.11      14.41 o
   5    9    4      18.62       0.12      18.62 o
   6    9    4       8.87       0.10       8.73 o
   7    9    4      18.57       0.12      18.05 o
   8    9    4       5.17       0.11       5.93 o
   9    9    4       0.97       0.30       0.82 o
  10    9    4       2.32       0.16       2.25 o
  11    9    4       3.52       0.13       4.19 o
  12    9    4       1.42       0.24       0.65 o
  13    9    4       1.20       0.31       0.06 o
  -6   10    4       2.12       0.18       1.17 o
  -5   10    4       2.07       0.18       0.71 o
  -4   10    4       1.92       0.17       1.11 o
  -3   10    4       6.96       0.09       7.61 o
  -2   10    4       2.29       0.13       1.94 o
  -1   10    4       4.38       0.16       4.48 o
   0   10    4       2.23       0.12       2.05 o
   1   10    4       3.08       0.10       3.05 o
   2   10    4       5.09       0.09       5.77 o
   3   10    4       9.16       0.17       9.05 o
   4   10    4       4.77       0.09       5.25 o
   5   10    4      10.38       0.10      10.37 o
   6   10    4       2.67       0.11       2.09 o
   7   10    4       8.18       0.10       8.40 o
   8   10    4       4.62       0.16       4.48 o
   9   10    4      12.93       0.15      12.42 o
  10   10    4       9.97       0.15       9.65 o
  11   10    4       1.45       0.24       0.33 o
  12   10    4       4.71       0.15       4.52 o
  13   10    4       2.29       0.17       2.10 o
  -5   11    4       1.88       0.19       1.42 o
  -4   11    4       3.73       0.20       3.63 o
  -3   11    4       1.84       0.19       0.93 o
  -2   11    4       2.59       0.12       2.92 o
  -1   11    4       3.38       0.10       3.59 o
   0   11    4       1.30       0.23       0.93 o
   1   11    4       2.26       0.11       1.63 o
   2   11    4       7.70       0.10       7.97 o
   3   11    4       3.55       0.10       4.25 o
   4   11    4       1.91       0.16       1.30 o
   5   11    4       3.47       0.10       3.35 o
   6   11    4       7.31       0.11       7.27 o
   7   11    4       1.81       0.14       1.61 o
   8   11    4       1.39       0.23       0.93 o
   9   11    4       0.64       0.58       0.72 o
  10   11    4       5.52       0.16       6.20 o
  11   11    4       3.76       0.16       4.26 o
  12   11    4       2.00       0.20       1.52 o
  13   11    4       2.58       0.17       2.41 o
  -4   12    4       2.31       0.17       1.85 o
  -3   12    4       6.47       0.16       6.57 o
  -2   12    4      11.07       0.17      11.33 o
  -1   12    4       7.15       0.11       7.37 o
   0   12    4       2.81       0.12       3.22 o
   1   12    4       6.51       0.11       6.85 o
   2   12    4       6.64       0.11       6.73 o
   3   12    4       2.19       0.13       1.80 o
   4   12    4       3.07       0.14       2.58 o
   5   12    4       2.38       0.13       1.66 o
   6   12    4       2.29       0.14       2.06 o
   7   12    4       1.77       0.15       1.11 o
   8   12    4       1.80       0.14       2.08 o
   9   12    4       4.07       0.14       4.35 o
  10   12    4       1.65       0.25       0.75 o
  11   12    4       3.32       0.15       3.25 o
  12   12    4       3.37       0.16       3.53 o
  -3   13    4       1.11       0.46       0.84 o
  -2   13    4       2.13       0.17       2.01 o
  -1   13    4       3.50       0.16       4.46 o
   0   13    4       1.49       0.25       0.15 o
   1   13    4       1.89       0.16       1.53 o
   2   13    4       1.63       0.18       1.83 o
   3   13    4       1.90       0.15       1.02 o
   4   13    4       3.35       0.12       3.03 o
   5   13    4       1.45       0.23       1.23 o
   6   13    4       2.70       0.12       2.54 o
   7   13    4       5.01       0.13       4.83 o
   8   13    4       5.65       0.15       5.28 o
   9   13    4       5.97       0.27       5.69 o
  10   13    4       1.43       0.26       0.32 o
  11   13    4       1.52       0.26       0.64 o
  -2   14    4       2.29       0.19       1.97 o
  -1   14    4       1.91       0.27       0.42 o
   0   14    4       1.56       0.20       0.87 o
   1   14    4       1.89       0.16       1.69 o
   2   14    4       2.10       0.14       1.36 o
   3   14    4       3.25       0.21       2.95 o
   4   14    4       1.59       0.20       0.92 o
   5   14    4       4.15       0.20       3.92 o
   6   14    4       2.22       0.13       2.88 o
   7   14    4       2.06       0.14       1.62 o
   8   14    4       1.66       0.22       1.48 o
   9   14    4       1.97       0.18       0.53 o
  10   14    4       3.19       0.16       3.05 o
  11   14    4       1.20       0.66       0.38 o
   0   15    4       1.48       0.24       0.31 o
   1   15    4       1.66       0.21       1.08 o
   2   15    4       1.41       0.24       0.54 o
   3   15    4       2.52       0.16       2.57 o
   4   15    4       3.14       0.13       3.20 o
   5   15    4       2.09       0.15       0.32 o
   6   15    4       3.97       0.14       4.23 o
   7   15    4       1.87       0.18       1.52 o
   8   15    4       3.97       0.23       4.11 o
   9   15    4       1.68       0.23       0.78 o
   3   16    4       2.53       0.15       2.74 o
   4   16    4       2.15       0.15       2.45 o
   5   16    4       2.29       0.15       2.56 o
   6   16    4       3.18       0.12       3.22 o
   7   16    4       3.08       0.15       3.80 o
  -6  -13    5       1.94       0.23       0.67 o
  -5  -13    5       3.55       0.18       4.08 o
  -4  -13    5       1.62       0.25       1.04 o
  -3  -13    5       4.74       0.14       5.43 o
  -2  -13    5       2.72       0.17       2.63 o
  -1  -13    5       1.93       0.20       1.72 o
   0  -13    5       2.95       0.17       2.87 o
   1  -13    5       2.35       0.19       1.53 o
   2  -13    5       2.47       0.18       1.74 o
  -7  -12    5       2.45       0.38       1.74 o
  -6  -12    5       1.96       0.23       0.89 o
  -5  -12    5       4.64       0.27       5.23 o
  -4  -12    5       7.66       0.17       8.02 o
  -3  -12    5       4.66       0.15       5.07 o
  -2  -12    5       2.75       0.22       2.93 o
  -1  -12    5       1.47       0.27       0.78 o
   0  -12    5       6.73       0.15       7.11 o
   1  -12    5       6.54       0.16       6.32 o
   2  -12    5       3.99       0.25       4.47 o
   3  -12    5       2.15       0.22       1.01 o
   4  -12    5       2.81       0.16       3.22 o
  -8  -11    5       3.43       0.69       2.82 o
  -7  -11    5       2.59       0.29       2.11 o
  -6  -11    5       1.83       0.19       0.42 o
  -5  -11    5       1.58       0.20       0.41 o
  -4  -11    5       4.32       0.15       4.64 o
  -3  -11    5       3.30       0.14       3.19 o
  -2  -11    5       3.25       0.20       3.63 o
  -1  -11    5       1.56       0.22       0.04 o
   0  -11    5       2.73       0.15       2.51 o
   1  -11    5       2.22       0.17       2.00 o
   2  -11    5       5.73       0.28       6.74 o
   3  -11    5       3.21       0.14       3.18 o
   4  -11    5       2.08       0.20       0.75 o
   5  -11    5       1.62       0.33       0.75 o
  -9  -10    5       2.11       0.31       0.69 o
  -8  -10    5       3.43       0.26       3.38 o
  -7  -10    5       2.33       0.20       2.51 o
  -6  -10    5       0.90       0.48       0.20 o
  -5  -10    5       1.74       0.18       1.10 o
  -4  -10    5       2.46       0.17       2.67 o
  -3  -10    5       2.02       0.16       1.32 o
  -2  -10    5       2.29       0.14       1.42 o
  -1  -10    5       6.98       0.12       7.02 o
   0  -10    5       2.71       0.15       2.59 o
   1  -10    5       2.35       0.16       2.55 o
   2  -10    5       2.27       0.18       2.23 o
   3  -10    5      13.32       0.17      13.39 o
   4  -10    5      10.70       0.17      10.31 o
   5  -10    5       1.56       0.29       1.14 o
   6  -10    5       1.65       0.21       0.52 o
 -10   -9    5       1.39       0.48       1.86 o
  -9   -9    5       6.82       0.26       6.92 o
  -8   -9    5       3.27       0.35       3.47 o
  -7   -9    5       1.99       0.28       1.29 o
  -6   -9    5       1.66       0.18       1.07 o
  -5   -9    5       4.01       0.12       3.71 o
  -4   -9    5      15.27       0.13      14.61 o
  -3   -9    5       8.97       0.13       9.41 o
  -2   -9    5       2.78       0.16       3.22 o
  -1   -9    5       1.68       0.21       0.25 o
   0   -9    5       1.20       0.37       0.56 o
   1   -9    5       5.33       0.12       5.68 o
   2   -9    5       9.81       0.12      10.00 o
   3   -9    5       7.81       0.11       8.17 o
   4   -9    5       3.84       0.12       3.94 o
   5   -9    5       7.98       0.12       7.82 o
   6   -9    5       1.87       0.16       1.44 o
   7   -9    5       4.50       0.13       4.68 o
   8   -9    5       1.89       0.24       1.47 o
 -10   -8    5       1.84       0.32       0.68 o
  -9   -8    5       4.93       0.23       5.72 o
  -8   -8    5       8.85       0.17       8.75 o
  -7   -8    5       3.50       0.21       4.63 o
  -6   -8    5       6.46       0.25       7.17 o
  -5   -8    5       2.52       0.11       2.10 o
  -4   -8    5       4.43       0.10       4.72 o
  -3   -8    5       1.43       0.19       1.12 o
  -2   -8    5       5.74       0.10       5.67 o
  -1   -8    5       3.49       0.12       3.90 o
   0   -8    5       1.61       0.22       1.08 o
   1   -8    5       3.76       0.15       3.49 o
   2   -8    5       1.89       0.13       1.11 o
   3   -8    5       1.63       0.19       0.07 o
   4   -8    5       0.53       0.70       0.36 o
   5   -8    5       3.03       0.12       2.70 o
   6   -8    5       8.55       0.13       8.58 o
   7   -8    5       2.67       0.14       2.85 o
   8   -8    5       2.12       0.16       2.06 o
 -10   -7    5       3.41       0.26       4.14 o
  -9   -7    5       2.99       0.21       3.36 o
  -8   -7    5       1.49       0.23       0.80 o
  -7   -7    5       1.28       0.20       0.94 o
  -6   -7    5       6.80       0.10       6.39 o
  -5   -7    5      13.21       0.11      13.66 o
  -4   -7    5       7.62       0.09       7.68 o
  -3   -7    5       2.20       0.13       1.88 o
  -2   -7    5      18.48       0.13      18.58 o
  -1   -7    5      16.28       0.12      16.83 o
   0   -7    5       5.11       0.11       5.66 o
   1   -7    5       6.40       0.10       6.16 o
   2   -7    5      10.87       0.11      10.99 o
   3   -7    5      24.16       0.12      23.69 o
   4   -7    5      13.72       0.12      13.89 o
   5   -7    5       3.40       0.11       3.90 o
   6   -7    5       1.61       0.18       0.47 o
   7   -7    5       2.68       0.13       2.71 o
   8   -7    5       1.92       0.16       1.63 o
   9   -7    5       1.82       0.19       0.57 o
 -11   -6    5       1.91       0.27       0.90 o
 -10   -6    5       1.16       0.33       0.06 o
  -9   -6    5       1.98       0.24       2.43 o
  -8   -6    5       4.34       0.16       4.28 o
  -7   -6    5       1.46       0.16       1.51 o
  -6   -6    5       1.97       0.10       2.03 o
  -5   -6    5      10.42       0.10      10.22 o
  -4   -6    5      21.53       0.12      21.01 o
  -3   -6    5      29.82       0.18      29.64 o
  -2   -6    5       3.14       0.10       3.86 o
  -1   -6    5      32.20       0.17      31.93 o
   0   -6    5      14.49       0.12      14.71 o
   1   -6    5      11.19       0.12      11.57 o
   2   -6    5      25.82       0.12      25.55 o
   3   -6    5       4.29       0.09       4.15 o
   4   -6    5      14.20       0.11      14.28 o
   5   -6    5       8.91       0.10       8.71 o
   6   -6    5       8.64       0.11       8.76 o
   7   -6    5       2.25       0.13       2.17 o
   8   -6    5       3.42       0.16       3.75 o
   9   -6    5       1.98       0.14       0.87 o
  10   -6    5       2.30       0.21       0.40 o
 -11   -5    5       1.32       0.48       0.04 o
 -10   -5    5       1.02       0.44       0.94 o
  -9   -5    5       3.18       0.25       3.32 o
  -8   -5    5       4.63       0.17       4.98 o
  -7   -5    5      11.16       0.13      11.46 o
  -6   -5    5       5.68       0.08       5.60 o
  -5   -5    5       8.77       0.09       9.19 o
  -4   -5    5       2.56       0.07       2.61 o
  -3   -5    5       3.21       0.07       3.09 o
  -2   -5    5      16.89       0.11      17.77 o
  -1   -5    5      15.54       0.11      15.18 o
   0   -5    5      40.94       0.19      40.30 o
   1   -5    5      15.21       0.12      16.25 o
   2   -5    5       6.08       0.08       6.67 o
   3   -5    5       8.89       0.09       9.43 o
   4   -5    5      24.56       0.12      25.12 o
   5   -5    5       8.79       0.09       8.89 o
   6   -5    5      10.98       0.11      10.92 o
   7   -5    5       1.19       0.29       0.38 o
   8   -5    5       2.99       0.12       2.77 o
   9   -5    5       6.79       0.12       7.04 o
  10   -5    5       1.85       0.16       0.87 o
  11   -5    5       2.53       0.16       2.40 o
 -11   -4    5       2.16       0.28       1.96 o
 -10   -4    5       2.48       0.17       3.18 o
  -9   -4    5       1.92       0.18       2.10 o
  -8   -4    5       1.08       0.56       0.33 o
  -7   -4    5       4.06       0.09       4.62 o
  -6   -4    5       9.02       0.11       9.02 o
  -5   -4    5       4.11       0.09       4.07 o
  -4   -4    5      15.44       0.08      15.55 o
  -3   -4    5      11.15       0.08      12.01 o
  -2   -4    5      12.23       0.17      12.98 o
  -1   -4    5       5.94       0.09       6.50 o
   0   -4    5       9.82       0.11       9.97 o
   1   -4    5      55.25       0.18      54.75 o
   2   -4    5      25.43       0.57      25.47 o
   3   -4    5      12.39       0.10      12.56 o
   4   -4    5       3.71       0.09       4.55 o
   5   -4    5       8.91       0.10       9.13 o
   6   -4    5       3.96       0.09       3.99 o
   7   -4    5       2.98       0.11       3.15 o
   8   -4    5       1.99       0.15       1.58 o
   9   -4    5       1.93       0.15       0.92 o
  10   -4    5       4.63       0.13       5.13 o
  11   -4    5       3.84       0.16       4.30 o
 -11   -3    5       2.40       0.30       1.38 o
 -10   -3    5       0.95       0.71       0.46 o
  -9   -3    5       2.39       0.22       2.82 o
  -8   -3    5       1.81       0.15       1.90 o
  -7   -3    5       5.52       0.10       5.49 o
  -6   -3    5       4.91       0.09       5.46 o
  -5   -3    5       1.49       0.12       1.16 o
  -4   -3    5      23.99       0.13      23.88 o
  -3   -3    5      19.18       0.08      19.46 o
  -2   -3    5       1.52       0.11       1.08 o
  -1   -3    5      29.24       0.12      29.15 o
   0   -3    5      17.36       0.10      19.05 o
   1   -3    5      49.69       0.14      46.84 o
   2   -3    5      12.79       0.08      13.26 o
   3   -3    5       7.22       0.08       6.58 o
   4   -3    5      14.34       0.10      14.34 o
   5   -3    5       0.41       0.69       0.12 o
   6   -3    5       3.66       0.10       4.60 o
   7   -3    5       8.88       0.09       9.72 o
   8   -3    5      15.44       0.12      15.19 o
   9   -3    5       3.95       0.17       3.76 o
  10   -3    5       1.91       0.13       1.38 o
  11   -3    5       2.58       0.12       2.28 o
  12   -3    5       3.11       0.15       3.52 o
 -11   -2    5       1.62       0.33       0.69 o
 -10   -2    5       1.97       0.28       1.53 o
  -9   -2    5       1.59       0.23       1.43 o
  -8   -2    5       6.53       0.29       6.31 o
  -7   -2    5      13.90       0.12      13.92 o
  -6   -2    5       3.89       0.10       4.06 o
  -5   -2    5      14.16       0.13      14.95 o
  -4   -2    5       5.80       0.08       6.59 o
  -3   -2    5      16.64       0.09      16.09 o
  -2   -2    5      12.03       0.08      12.85 o
  -1   -2    5      31.33       0.26      30.95 o
   0   -2    5      24.29       0.12      26.18 o
   1   -2    5      20.95       0.08      21.39 o
   2   -2    5      24.38       0.11      23.89 o
   3   -2    5       8.56       0.09       8.31 o
   4   -2    5      20.30       0.09      20.62 o
   5   -2    5       6.39       0.08       6.38 o
   6   -2    5      12.92       0.10      12.96 o
   7   -2    5      10.59       0.10      10.85 o
   8   -2    5       6.14       0.19       6.35 o
   9   -2    5       2.79       0.11       3.20 o
  10   -2    5       1.89       0.14       1.06 o
  11   -2    5       2.88       0.13       2.31 o
  12   -2    5       2.25       0.15       1.84 o
 -11   -1    5       1.48       0.50       0.69 o
 -10   -1    5       1.85       0.27       1.68 o
  -9   -1    5       4.24       0.23       4.62 o
  -8   -1    5       3.57       0.10       3.44 o
  -7   -1    5       6.79       0.08       6.65 o
  -6   -1    5      14.23       0.11      13.28 o
  -5   -1    5      12.59       0.10      12.50 o
  -4   -1    5      37.15       0.17      37.08 o
  -3   -1    5       9.13       0.09      10.28 o
  -2   -1    5      13.05       0.09      12.71 o
  -1   -1    5      20.33       0.09      19.75 o
   0   -1    5      47.44       0.13      45.84 o
   1   -1    5      72.28       0.13      70.69 o
   2   -1    5      36.19       0.16      37.40 o
   3   -1    5       1.03       0.23       0.67 o
   4   -1    5       7.66       0.08       8.11 o
   5   -1    5       3.26       0.09       3.30 o
   6   -1    5       7.06       0.09       7.24 o
   7   -1    5      14.18       0.11      14.07 o
   8   -1    5      20.36       0.13      20.71 o
   9   -1    5       2.41       0.12       2.31 o
  10   -1    5       3.89       0.11       4.52 o
  11   -1    5       2.53       0.12       2.42 o
  12   -1    5       2.01       0.15       1.72 o
  13   -1    5       2.72       0.20       3.00 o
 -11    0    5       1.82       0.33       0.88 o
 -10    0    5       2.63       0.24       2.81 o
  -9    0    5       2.34       0.30       1.34 o
  -8    0    5       3.89       0.13       4.56 o
  -7    0    5       0.59       0.37       0.52 o
  -6    0    5       2.89       0.08       3.14 o
  -5    0    5       6.15       0.08       6.97 o
  -4    0    5       1.28       0.10       1.41 o
  -3    0    5       2.08       0.09       1.34 o
  -2    0    5       1.29       0.16       0.23 o
  -1    0    5      31.66       0.12      31.62 o
   0    0    5       1.89       0.07       0.47 o
   1    0    5      21.23       0.07      21.39 o
   2    0    5       3.56       0.06       4.37 o
   3    0    5      15.83       0.10      17.25 o
   4    0    5       8.95       0.09       8.60 o
   5    0    5      42.71       0.13      42.10 o
   6    0    5       1.36       0.24       0.97 o
   7    0    5      30.52       0.14      30.51 o
   8    0    5      31.60       0.15      31.81 o
   9    0    5       3.14       0.09       3.31 o
  10    0    5       4.75       0.10       5.40 o
  11    0    5       1.68       0.16       0.18 o
  12    0    5       2.03       0.13       1.70 o
  13    0    5       1.48       0.26       1.09 o
 -10    1    5       1.78       0.29       0.09 o
  -9    1    5       2.48       0.19       2.50 o
  -8    1    5       4.96       0.30       5.58 o
  -7    1    5       1.39       0.13       1.76 o
  -6    1    5      17.29       0.11      17.06 o
  -5    1    5      13.17       0.09      13.45 o
  -4    1    5       8.95       0.11       9.53 o
  -3    1    5       2.21       0.07       2.12 o
  -2    1    5      11.02       0.07      10.22 o
  -1    1    5       6.86       0.07       6.19 o
   0    1    5      19.86       0.07      21.30 o
   1    1    5      56.28       0.30      56.45 o
   2    1    5      67.15       0.11      66.46 o
   3    1    5      14.85       0.08      15.72 o
   4    1    5      15.52       0.15      15.48 o
   5    1    5      13.00       0.09      13.87 o
   6    1    5      32.05       0.14      32.23 o
   7    1    5       0.79       0.35       1.01 o
   8    1    5      26.33       0.12      26.56 o
   9    1    5      10.14       0.10      10.11 o
  10    1    5       2.39       0.12       2.23 o
  11    1    5       9.73       0.12       9.04 o
  12    1    5       1.55       0.18       0.42 o
  13    1    5       2.47       0.17       2.20 o
 -10    2    5       2.73       0.31       2.36 o
  -9    2    5       2.85       0.18       2.93 o
  -8    2    5       1.83       0.15       1.21 o
  -7    2    5       5.25       0.24       5.24 o
  -6    2    5       1.45       0.23       1.64 o
  -5    2    5      15.39       0.12      14.62 o
  -4    2    5      20.20       0.14      19.53 o
  -3    2    5      24.84       0.32      24.70 o
  -2    2    5      28.70       0.12      27.65 o
  -1    2    5      26.64       0.10      26.40 o
   0    2    5      16.35       0.07      16.12 o
   1    2    5      18.64       0.07      18.64 o
   2    2    5      24.16       0.16      25.12 o
   3    2    5       6.20       0.07       6.67 o
   4    2    5      30.85       0.11      31.35 o
   5    2    5       0.80       0.32       0.80 o
   6    2    5      20.73       0.16      19.77 o
   7    2    5      23.03       0.11      23.07 o
   8    2    5      10.85       0.10      10.74 o
   9    2    5      14.10       0.11      14.07 o
  10    2    5       4.81       0.16       4.72 o
  11    2    5       1.64       0.16       1.03 o
  12    2    5       1.45       0.18       0.03 o
  13    2    5       1.95       0.20       1.15 o
 -10    3    5       1.90       0.20       1.41 o
  -9    3    5       1.87       0.21       0.63 o
  -8    3    5       1.41       0.19       0.37 o
  -7    3    5       6.41       0.11       7.01 o
  -6    3    5       7.40       0.11       7.21 o
  -5    3    5      20.81       0.14      20.80 o
  -4    3    5       2.32       0.12       1.60 o
  -3    3    5       4.62       0.11       4.67 o
  -2    3    5       8.34       0.09       8.14 o
  -1    3    5      12.35       0.08      12.42 o
   0    3    5      39.34       0.12      38.61 o
   1    3    5      18.63       0.08      19.60 o
   2    3    5      34.12       0.11      33.92 o
   3    3    5       1.99       0.11       1.63 o
   4    3    5       5.80       0.07       5.43 o
   5    3    5      13.87       0.09      13.20 o
   6    3    5      31.96       0.12      31.76 o
   7    3    5       9.15       0.12       9.46 o
   8    3    5       4.31       0.09       4.64 o
   9    3    5       1.50       0.19       0.11 o
  10    3    5       3.60       0.10       4.02 o
  11    3    5       3.33       0.10       3.90 o
  12    3    5       1.44       0.21       0.06 o
  13    3    5       2.06       0.21       2.10 o
  14    3    5       1.29       0.32       0.08 o
  -9    4    5       1.74       0.21       0.28 o
  -8    4    5       2.33       0.14       2.18 o
  -7    4    5       3.05       0.13       3.20 o
  -6    4    5       1.60       0.20       0.46 o
  -5    4    5       3.65       0.10       4.14 o
  -4    4    5       5.19       0.15       6.50 o
  -3    4    5       5.75       0.10       6.14 o
  -2    4    5       5.40       0.07       5.35 o
  -1    4    5       5.72       0.09       6.84 o
   0    4    5      46.81       0.14      45.14 o
   1    4    5      53.05       0.23      53.54 o
   2    4    5       8.43       0.08       8.68 o
   3    4    5       1.11       0.21       1.30 o
   4    4    5       9.56       0.08       9.17 o
   5    4    5       3.67       0.08       3.99 o
   6    4    5      11.91       0.14      12.16 o
   7    4    5       2.66       0.09       2.29 o
   8    4    5       6.53       0.08       6.88 o
   9    4    5       2.64       0.11       1.65 o
  10    4    5       1.88       0.12       1.20 o
  11    4    5       2.00       0.14       1.63 o
  12    4    5       1.74       0.22       0.72 o
  13    4    5       2.60       0.17       2.19 o
  14    4    5       1.84       0.20       1.12 o
  -9    5    5       2.50       0.15       2.49 o
  -8    5    5       3.38       0.15       3.75 o
  -7    5    5       3.13       0.15       3.38 o
  -6    5    5       2.38       0.14       2.21 o
  -5    5    5       3.14       0.11       3.30 o
  -4    5    5      16.76       0.15      17.56 o
  -3    5    5      34.30       0.18      34.03 o
  -2    5    5      15.41       0.11      15.22 o
  -1    5    5       7.01       0.08       8.14 o
   0    5    5       4.76       0.08       3.92 o
   1    5    5      47.02       0.14      47.04 o
   2    5    5      69.98       0.18      67.22 o
   3    5    5      12.12       0.09       9.86 o
   4    5    5      56.05       0.16      54.62 o
   5    5    5      14.44       0.09      14.87 o
   6    5    5      13.14       0.10      13.18 o
   7    5    5      12.90       0.10      13.89 o
   8    5    5       2.91       0.10       2.46 o
   9    5    5      18.05       0.12      17.14 o
  10    5    5       1.75       0.12       1.47 o
  12    5    5       1.94       0.16       0.60 o
  13    5    5       1.51       0.26       0.55 o
  14    5    5       2.18       0.17       1.00 o
  -9    6    5       1.73       0.20       0.88 o
  -8    6    5       1.70       0.21       0.45 o
  -7    6    5       2.47       0.14       2.04 o
  -6    6    5       2.95       0.14       2.71 o
  -5    6    5       8.74       0.12       9.12 o
  -4    6    5       3.74       0.12       3.77 o
  -3    6    5      10.55       0.12      10.89 o
  -2    6    5       2.73       0.11       2.58 o
  -1    6    5       4.71       0.07       4.66 o
   0    6    5      22.78       0.10      22.77 o
   1    6    5      12.48       0.09      13.31 o
   2    6    5       1.74       0.12       1.29 o
   3    6    5       8.11       0.08       8.98 o
   4    6    5      36.18       0.13      36.27 o
   5    6    5      40.78       0.19      40.95 o
   6    6    5       2.49       0.10       2.91 o
   7    6    5       0.51       0.56       0.25 o
   8    6    5       6.50       0.09       6.22 o
   9    6    5       9.50       0.10       9.06 o
  10    6    5       7.73       0.10       7.71 o
  11    6    5       3.61       0.13       4.00 o
  12    6    5       1.77       0.19       1.22 o
  13    6    5       4.86       0.14       5.01 o
  14    6    5       1.37       0.26       0.54 o
  -8    7    5       2.07       0.17       1.11 o
  -7    7    5       2.88       0.14       2.59 o
  -6    7    5       2.48       0.16       2.21 o
  -5    7    5       1.92       0.14       0.59 o
  -4    7    5       0.87       0.45       0.21 o
  -3    7    5      10.50       0.12      11.09 o
  -2    7    5       4.97       0.10       5.97 o
  -1    7    5      14.78       0.10      14.93 o
   0    7    5      10.13       0.10      10.26 o
   1    7    5       7.13       0.08       7.07 o
   2    7    5      10.34       0.09      10.26 o
   3    7    5       7.88       0.09       7.59 o
   4    7    5      12.33       0.17      12.65 o
   5    7    5       2.90       0.09       3.15 o
   6    7    5      12.21       0.09      11.18 o
   7    7    5       6.89       0.09       7.37 o
   8    7    5       5.75       0.09       5.77 o
   9    7    5       9.80       0.10       9.84 o
  10    7    5       2.67       0.14       2.98 o
  11    7    5       4.02       0.20       4.14 o
  12    7    5       5.13       0.16       5.74 o
  13    7    5       1.94       0.18       0.97 o
  14    7    5       1.94       0.17       2.34 o
  -7    8    5       1.49       0.26       0.83 o
  -6    8    5       1.92       0.17       1.14 o
  -5    8    5       5.64       0.12       5.69 o
  -4    8    5       9.08       0.36       9.03 o
  -3    8    5       8.18       0.12       8.31 o
  -2    8    5       8.60       0.09       8.95 o
  -1    8    5       3.52       0.10       3.38 o
   0    8    5      11.94       0.10      12.19 o
   1    8    5      16.14       0.10      16.47 o
   2    8    5      12.54       0.10      12.87 o
   3    8    5       7.15       0.08       7.85 o
   4    8    5       1.42       0.17       0.58 o
   5    8    5       7.73       0.09       7.27 o
   6    8    5      11.46       0.10      10.93 o
   7    8    5       1.66       0.12       1.00 o
   8    8    5       4.54       0.10       4.04 o
   9    8    5       2.36       0.15       2.08 o
  10    8    5      10.46       0.15      10.87 o
  11    8    5       6.09       0.12       6.18 o
  12    8    5       2.67       0.14       3.05 o
  13    8    5       2.57       0.14       2.68 o
  14    8    5       1.64       0.24       0.49 o
  -7    9    5       1.65       0.25       0.55 o
  -6    9    5       1.56       0.21       0.58 o
  -5    9    5       3.78       0.15       4.03 o
  -4    9    5       2.29       0.15       1.99 o
  -3    9    5       4.75       0.12       4.77 o
  -2    9    5       2.26       0.12       2.82 o
  -1    9    5       5.19       0.09       5.73 o
   0    9    5      11.39       0.11      11.56 o
   1    9    5       2.16       0.10       1.87 o
   2    9    5       3.59       0.10       4.28 o
   3    9    5       2.56       0.11       2.30 o
   4    9    5      26.07       0.12      26.06 o
   5    9    5      20.13       0.12      20.34 o
   6    9    5       9.18       0.09       9.06 o
   8    9    5       6.77       0.09       6.95 o
   9    9    5       1.63       0.17       0.51 o
  10    9    5       1.92       0.15       1.12 o
  11    9    5       4.10       0.14       3.93 o
  12    9    5       3.81       0.25       3.78 o
  13    9    5       1.41       0.29       0.89 o
  -6   10    5       2.74       0.16       2.40 o
  -5   10    5       1.61       0.23       0.64 o
  -4   10    5       2.12       0.16       1.84 o
  -3   10    5       2.04       0.18       1.64 o
  -2   10    5       6.86       0.10       7.04 o
  -1   10    5       9.25       0.11       9.92 o
   0   10    5       2.05       0.12       1.82 o
   1   10    5       1.45       0.19       1.16 o
   2   10    5       1.86       0.16       1.64 o
   3   10    5       3.08       0.11       3.27 o
   4   10    5       2.15       0.14       2.57 o
   5   10    5       1.28       0.24       0.21 o
   6   10    5       2.75       0.11       2.40 o
   7   10    5       4.38       0.10       4.52 o
   8   10    5       3.11       0.11       3.29 o
   9   10    5       1.92       0.13       1.67 o
  10   10    5       4.69       0.13       4.90 o
  11   10    5       4.91       0.15       5.02 o
  12   10    5       1.47       0.27       0.64 o
  13   10    5       1.51       0.27       1.00 o
  -5   11    5       2.82       0.16       2.94 o
  -4   11    5       2.65       0.14       2.23 o
  -3   11    5       1.38       0.28       0.03 o
  -2   11    5       1.17       0.29       0.04 o
  -1   11    5       1.59       0.18       1.32 o
   0   11    5       1.37       0.22       1.42 o
   1   11    5       1.34       0.25       1.35 o
   2   11    5       2.25       0.13       1.31 o
   3   11    5       6.20       0.09       6.72 o
   4   11    5       3.54       0.10       3.77 o
   5   11    5       7.54       0.10       6.98 o
   6   11    5       6.11       0.10       6.35 o
   7   11    5       2.52       0.12       2.32 o
   8   11    5       1.97       0.13       1.42 o
   9   11    5      10.89       0.16      10.93 o
  10   11    5       7.09       0.15       6.69 o
  11   11    5       1.71       0.21       0.05 o
  12   11    5       4.22       0.16       4.34 o
  13   11    5       2.37       0.16       1.82 o
  -4   12    5       1.96       0.17       1.30 o
  -3   12    5       1.36       0.29       0.24 o
  -2   12    5       2.28       0.17       2.10 o
  -1   12    5       5.54       0.13       6.08 o
   0   12    5       6.96       0.24       7.44 o
   1   12    5       9.43       0.13       9.43 o
   2   12    5      11.24       0.13      11.27 o
   3   12    5       3.40       0.11       3.60 o
   4   12    5       1.67       0.18       1.38 o
   5   12    5      12.43       0.13      12.18 o
   6   12    5      15.59       0.15      15.13 o
   7   12    5       7.08       0.11       7.47 o
   8   12    5       1.84       0.16       1.29 o
   9   12    5       0.87       0.42       0.66 o
  10   12    5       6.15       0.15       6.47 o
  11   12    5       3.24       0.15       3.98 o
  12   12    5       1.98       0.19       0.25 o
  -3   13    5       2.22       0.16       2.06 o
  -2   13    5       2.72       0.16       2.63 o
  -1   13    5       1.79       0.21       1.61 o
   0   13    5       3.76       0.32       4.07 o
   1   13    5       2.07       0.20       1.23 o
   2   13    5       6.05       0.14       6.24 o
   3   13    5       3.82       0.16       3.73 o
   4   13    5       2.46       0.13       1.59 o
   5   13    5       1.91       0.15       1.05 o
   6   13    5       1.73       0.17       0.78 o
   7   13    5       2.92       0.13       3.11 o
   8   13    5       1.56       0.18       0.62 o
   9   13    5       3.78       0.16       3.31 o
  10   13    5       2.80       0.15       2.94 o
  11   13    5       2.49       0.19       2.22 o
  12   13    5       2.44       0.25       1.81 o
  -1   14    5       2.17       0.18       1.52 o
   0   14    5       1.84       0.15       1.92 o
   1   14    5       1.80       0.18       1.56 o
   2   14    5       2.63       0.14       2.45 o
   3   14    5       2.98       0.17       2.38 o
   4   14    5       6.36       0.14       6.57 o
   5   14    5       3.13       0.13       3.24 o
   6   14    5       1.72       0.19       0.87 o
   7   14    5       1.97       0.14       1.13 o
   8   14    5       2.75       0.13       2.60 o
   9   14    5       2.23       0.17       1.86 o
  10   14    5       1.44       0.29       0.28 o
  11   14    5       1.33       0.33       0.58 o
   0   15    5       3.69       0.17       4.04 o
   1   15    5       3.22       0.15       3.46 o
   2   15    5       2.48       0.14       2.87 o
   3   15    5       1.70       0.20       0.90 o
   4   15    5       3.89       0.26       3.84 o
   5   15    5       5.13       0.15       5.80 o
   6   15    5       4.47       0.24       5.00 o
   7   15    5       1.85       0.17       0.86 o
   8   15    5       1.81       0.20       1.12 o
   9   15    5       2.02       0.19       1.78 o
   3   16    5       2.01       0.16       1.30 o
   4   16    5       1.88       0.17       1.15 o
   5   16    5       1.60       0.20       0.33 o
   6   16    5       1.16       0.36       0.53 o
   7   16    5       1.47       0.22       0.32 o
  -4  -13    6       2.99       0.15       2.77 o
  -3  -13    6       1.84       0.22       1.82 o
  -2  -13    6       2.22       0.19       2.21 o
  -1  -13    6       1.88       0.24       0.27 o
   0  -13    6       1.40       0.31       0.68 o
  -6  -12    6       2.49       0.31       2.12 o
  -5  -12    6       2.10       0.21       1.18 o
  -4  -12    6       1.79       0.22       0.90 o
  -3  -12    6       1.96       0.17       1.34 o
  -2  -12    6       4.77       0.21       5.04 o
  -1  -12    6       2.68       0.15       3.08 o
   0  -12    6       2.83       0.20       2.99 o
   1  -12    6       2.90       0.23       2.12 o
   2  -12    6       2.42       0.17       2.17 o
   3  -12    6       3.42       0.16       3.67 o
  -7  -11    6       2.82       0.30       2.80 o
  -6  -11    6       4.21       0.28       4.04 o
  -5  -11    6       1.38       0.31       0.80 o
  -4  -11    6       1.90       0.17       1.49 o
  -3  -11    6       3.37       0.17       3.39 o
  -2  -11    6       3.96       0.24       4.38 o
  -1  -11    6       2.60       0.16       2.48 o
   0  -11    6       1.09       0.40       0.64 o
   1  -11    6       4.25       0.15       4.22 o
   2  -11    6       3.47       0.15       3.09 o
   3  -11    6       2.93       0.14       3.44 o
   4  -11    6       2.66       0.19       2.73 o
   5  -11    6       1.01       0.50       0.49 o
  -8  -10    6       2.48       0.32       2.30 o
  -7  -10    6       2.00       0.29       1.44 o
  -6  -10    6       1.43       0.58       1.10 o
  -5  -10    6       3.15       0.14       3.40 o
  -4  -10    6       6.03       0.15       6.28 o
  -3  -10    6       2.07       0.16       2.02 o
  -2  -10    6       7.55       0.12       7.75 o
  -1  -10    6       4.39       0.19       4.84 o
   0  -10    6       5.54       0.21       5.65 o
   1  -10    6       6.16       0.11       6.27 o
   2  -10    6       5.42       0.14       5.66 o
   3  -10    6       7.77       0.15       8.02 o
   4  -10    6       2.78       0.19       3.13 o
   5  -10    6       4.40       0.35       4.31 o
   6  -10    6       2.85       0.19       3.28 o
  -9   -9    6       2.44       0.31       1.38 o
  -8   -9    6       2.60       0.29       0.52 o
  -7   -9    6       5.03       0.21       4.44 o
  -6   -9    6       8.84       0.18       9.73 o
  -5   -9    6       6.54       0.12       6.18 o
  -4   -9    6       4.23       0.12       4.47 o
  -3   -9    6       5.40       0.13       5.58 o
  -2   -9    6       9.24       0.13       9.23 o
  -1   -9    6      19.63       0.79      19.63 o
   0   -9    6      10.79       0.15      10.67 o
   1   -9    6       2.40       0.16       2.06 o
   2   -9    6       3.33       0.14       3.41 o
   3   -9    6      10.99       0.15      11.39 o
   4   -9    6      17.69       1.24      17.31 o
   5   -9    6       4.03       0.37       4.00 o
   6   -9    6       2.06       0.25       1.98 o
   7   -9    6       1.82       0.20       1.23 o
  -9   -8    6       2.63       0.25       2.56 o
  -8   -8    6       2.09       0.25       1.27 o
  -7   -8    6       1.74       0.41       0.38 o
  -6   -8    6       3.94       0.16       4.50 o
  -5   -8    6       4.82       0.26       5.15 o
  -4   -8    6       2.08       0.14       2.03 o
  -3   -8    6       1.61       0.17       0.23 o
  -2   -8    6       3.70       0.11       3.65 o
  -1   -8    6       5.76       0.11       5.62 o
   0   -8    6      13.44       0.13      13.54 o
   1   -8    6       3.18       0.12       3.95 o
   2   -8    6       8.49       0.13       8.58 o
   3   -8    6       5.08       0.10       5.01 o
   4   -8    6       3.65       0.11       4.09 o
   5   -8    6       7.27       0.11       7.44 o
   6   -8    6       1.36       0.26       0.41 o
   7   -8    6       1.69       0.20       0.43 o
   8   -8    6       1.05       0.37       0.08 o
 -10   -7    6       1.74       0.29       0.13 o
  -9   -7    6       2.08       0.18       2.26 o
  -8   -7    6       7.51       0.20       7.66 o
  -7   -7    6       5.90       0.17       5.79 o
  -6   -7    6       2.54       0.12       2.39 o
  -5   -7    6       6.92       0.26       6.96 o
  -4   -7    6       5.52       0.11       6.43 o
  -3   -7    6       6.58       0.16       6.80 o
  -2   -7    6       6.36       0.16       6.11 o
  -1   -7    6       5.65       0.09       5.94 o
   0   -7    6      11.32       0.12      11.24 o
   1   -7    6       4.08       0.12       3.90 o
   2   -7    6       2.15       0.17       2.26 o
   3   -7    6       1.91       0.14       2.03 o
   4   -7    6       6.02       0.09       5.98 o
   5   -7    6       1.83       0.17       1.04 o
   6   -7    6       1.97       0.14       1.97 o
   7   -7    6       3.15       0.13       3.42 o
   8   -7    6       1.05       0.32       0.51 o
   9   -7    6       2.16       0.15       1.85 o
 -10   -6    6       1.86       0.27       1.85 o
  -9   -6    6       2.39       0.17       2.22 o
  -8   -6    6       1.41       0.34       0.04 o
  -7   -6    6       8.37       0.16       8.37 o
  -6   -6    6      10.24       0.12      10.54 o
  -5   -6    6       5.17       0.10       5.53 o
  -4   -6    6       5.41       0.09       5.59 o
  -3   -6    6       9.49       0.10      10.04 o
  -2   -6    6      24.58       0.13      24.38 o
  -1   -6    6      30.46       0.14      29.59 o
   0   -6    6      22.52       0.14      22.69 o
   1   -6    6       2.12       0.13       2.06 o
   2   -6    6      13.15       0.25      13.81 o
   3   -6    6      10.86       0.09      10.93 o
   4   -6    6      11.86       0.10      11.95 o
   5   -6    6       5.55       0.10       5.26 o
   6   -6    6       5.72       0.11       4.96 o
   7   -6    6       1.78       0.17       1.66 o
   8   -6    6       3.14       0.13       3.19 o
   9   -6    6       1.65       0.21       0.60 o
  10   -6    6       1.75       0.17       0.25 o
 -10   -5    6       3.28       0.18       3.69 o
  -9   -5    6       3.11       0.27       3.38 o
  -8   -5    6       1.28       0.31       0.66 o
  -7   -5    6       5.29       0.23       5.88 o
  -6   -5    6       8.72       0.10       8.50 o
  -5   -5    6      13.61       0.21      13.57 o
  -4   -5    6       5.61       0.07       5.78 o
  -3   -5    6      16.86       0.10      16.88 o
  -2   -5    6       2.35       0.13       2.87 o
  -1   -5    6      39.21       0.19      38.87 o
   0   -5    6      17.77       0.12      18.33 o
   1   -5    6       4.42       0.10       5.75 o
   2   -5    6       6.70       0.08       6.37 o
   3   -5    6       1.99       0.11       2.05 o
   4   -5    6       6.48       0.16       6.75 o
   5   -5    6       3.56       0.10       4.26 o
   6   -5    6       2.28       0.12       1.73 o
   7   -5    6       3.12       0.13       3.03 o
   8   -5    6       1.59       0.17       0.23 o
   9   -5    6       8.92       0.14       8.65 o
  10   -5    6       1.62       0.21       1.54 o
  11   -5    6       1.58       0.50       0.27 o
 -10   -4    6       1.75       0.32       0.58 o
  -9   -4    6       1.72       0.23       1.70 o
  -8   -4    6       4.39       0.13       4.97 o
  -7   -4    6      12.22       0.13      11.90 o
  -6   -4    6      11.47       0.51      11.28 o
  -5   -4    6       3.57       0.10       3.59 o
  -4   -4    6      16.90       0.10      16.79 o
  -3   -4    6       6.69       0.07       6.49 o
  -2   -4    6      27.27       0.12      27.39 o
  -1   -4    6      19.48       0.11      20.20 o
   0   -4    6      16.70       0.23      17.12 o
   1   -4    6      16.83       0.23      17.63 o
   2   -4    6      19.02       0.10      18.69 o
   3   -4    6      13.46       0.10      13.68 o
   4   -4    6      14.04       0.10      13.97 o
   5   -4    6       3.07       0.11       3.25 o
   6   -4    6       4.46       0.09       4.10 o
   7   -4    6       3.18       0.10       3.21 o
   8   -4    6       8.21       0.12       8.10 o
   9   -4    6       5.22       0.13       5.38 o
  10   -4    6       3.62       0.14       4.17 o
  11   -4    6       1.75       0.16       1.00 o
 -10   -3    6       2.17       0.27       2.03 o
  -9   -3    6       0.88       0.42       0.22 o
  -8   -3    6       3.91       0.26       4.83 o
  -7   -3    6       1.96       0.15       2.27 o
  -6   -3    6       4.60       0.10       4.95 o
  -5   -3    6       9.36       0.11       9.24 o
  -4   -3    6      10.09       0.10      10.12 o
  -3   -3    6       2.95       0.08       3.40 o
  -2   -3    6      10.14       0.08      10.47 o
  -1   -3    6      20.66       0.09      20.67 o
   0   -3    6      49.33       0.16      48.97 o
   1   -3    6      16.69       0.09      17.53 o
   2   -3    6       9.51       0.09       8.86 o
   3   -3    6       5.19       0.08       5.68 o
   4   -3    6      13.55       0.10      13.79 o
   5   -3    6      25.55       0.13      25.96 o
   6   -3    6       8.06       0.10       7.71 o
   7   -3    6      11.47       0.11      12.10 o
   8   -3    6      10.17       0.25      10.18 o
   9   -3    6       4.64       0.12       5.05 o
  10   -3    6       9.46       0.14       9.72 o
  11   -3    6       1.76       0.18       0.39 o
  12   -3    6       1.54       0.26       0.07 o
 -10   -2    6       3.32       0.25       2.93 o
  -9   -2    6       1.78       0.28       0.40 o
  -8   -2    6       3.16       0.14       3.57 o
  -7   -2    6       3.97       0.10       3.98 o
  -6   -2    6      13.90       0.12      13.06 o
  -5   -2    6      12.98       0.11      13.01 o
  -4   -2    6       2.65       0.08       3.37 o
  -3   -2    6       2.25       0.09       1.94 o
  -2   -2    6      12.56       0.17      13.12 o
  -1   -2    6      26.32       0.11      25.82 o
   0   -2    6      12.30       0.07      12.39 o
   1   -2    6      29.43       0.12      29.95 o
   2   -2    6       8.66       0.08       8.38 o
   3   -2    6      46.77       0.14      45.86 o
   4   -2    6       4.81       0.08       5.75 o
   5   -2    6      15.26       0.10      15.23 o
   6   -2    6      15.04       0.11      14.99 o
   7   -2    6      22.32       0.13      22.60 o
   8   -2    6      22.86       1.02      22.80 o
   9   -2    6       6.46       0.20       6.15 o
  10   -2    6       1.68       0.20       0.46 o
  11   -2    6       2.29       0.13       2.09 o
  12   -2    6       3.44       0.16       4.28 o
 -10   -1    6       1.16       0.64       0.08 o
  -9   -1    6       3.29       0.26       2.91 o
  -8   -1    6       2.48       0.13       2.77 o
  -7   -1    6      10.99       0.12      10.88 o
  -6   -1    6       1.48       0.15       0.83 o
  -5   -1    6       4.19       0.09       4.66 o
  -4   -1    6       6.00       0.09       6.38 o
  -3   -1    6      15.32       0.10      15.23 o
  -2   -1    6       1.20       0.16       1.47 o
  -1   -1    6      14.07       0.09      13.99 o
   0   -1    6       9.18       0.07       8.13 o
   1   -1    6      15.54       0.08      15.14 o
   2   -1    6      15.39       0.08      13.87 o
   3   -1    6      28.98       0.12      29.09 o
   4   -1    6      50.98       0.16      51.13 o
   5   -1    6      19.43       0.10      19.89 o
   6   -1    6       2.98       0.09       2.91 o
   7   -1    6       4.52       0.09       4.64 o
   8   -1    6       6.38       0.12       6.47 o
   9   -1    6      11.36       0.12      11.29 o
  10   -1    6       2.17       0.13       2.34 o
  11   -1    6       1.88       0.17       0.61 o
  12   -1    6       1.91       0.16       0.02 o
  13   -1    6       2.51       0.21       1.99 o
 -10    0    6       1.75       0.31       0.59 o
  -9    0    6       3.10       0.24       3.61 o
  -8    0    6       4.62       0.16       5.09 o
  -7    0    6       0.89       0.25       0.36 o
  -6    0    6       2.77       0.08       2.84 o
  -5    0    6       5.93       0.10       6.16 o
  -4    0    6       9.51       0.10       9.60 o
  -3    0    6      17.20       0.30      16.43 o
  -2    0    6      17.08       0.10      17.29 o
  -1    0    6      24.97       0.11      25.12 o
   0    0    6      19.55       0.07      20.39 o
   1    0    6       9.86       0.07       9.13 o
   2    0    6       7.15       0.07       7.41 o
   3    0    6      28.05       0.12      27.22 o
   4    0    6      47.16       0.14      45.59 o
   5    0    6       9.68       0.09       9.89 o
   6    0    6      14.73       0.10      15.26 o
   7    0    6       1.33       0.20       0.11 o
   8    0    6       2.93       0.11       2.59 o
   9    0    6      15.81       0.12      15.81 o
  10    0    6       4.45       0.10       5.64 o
  11    0    6       1.96       0.15       1.51 o
  12    0    6       1.77       0.19       1.07 o
  13    0    6       2.00       0.17       0.12 o
 -10    1    6       1.81       0.31       0.99 o
  -9    1    6       1.63       0.25       0.70 o
  -8    1    6       1.58       0.23       0.81 o
  -7    1    6       3.41       0.11       3.82 o
  -6    1    6       5.46       0.08       4.98 o
  -5    1    6       4.47       0.10       4.44 o
  -4    1    6      14.46       0.09      15.07 o
  -3    1    6       2.76       0.07       2.30 o
  -2    1    6      28.28       0.12      28.05 o
  -1    1    6      32.56       0.11      31.50 o
   0    1    6      21.02       0.10      21.12 o
   1    1    6      14.86       0.08      15.77 o
   2    1    6      36.14       0.12      36.01 o
   3    1    6      22.99       0.11      25.01 o
   4    1    6      18.56       0.09      20.37 o
   5    1    6      10.06       0.09      10.23 o
   6    1    6       3.04       0.10       2.28 o
   7    1    6      29.87       0.14      29.60 o
   8    1    6      15.29       0.11      15.18 o
   9    1    6      10.43       0.11      10.62 o
  10    1    6       2.57       0.11       2.43 o
  11    1    6       2.42       0.13       2.27 o
  12    1    6       2.14       0.13       2.16 o
  13    1    6       1.49       0.23       1.47 o
 -10    2    6       2.41       0.29       0.74 o
  -9    2    6       1.40       0.33       0.62 o
  -8    2    6       1.60       0.25       0.88 o
  -7    2    6       3.60       0.12       4.33 o
  -6    2    6       7.18       0.10       7.56 o
  -5    2    6       2.74       0.12       3.55 o
  -4    2    6      10.01       0.08      10.48 o
  -3    2    6      10.21       0.08      10.41 o
  -2    2    6      27.68       0.12      27.74 o
  -1    2    6      58.27       0.17      56.37 o
   0    2    6       9.73       0.10       9.29 o
   1    2    6      31.36       0.11      31.38 o
   2    2    6      28.67       0.10      29.17 o
   3    2    6      13.22       0.08      14.67 o
   4    2    6      39.21       0.13      39.61 o
   5    2    6      13.18       0.09      13.56 o
   6    2    6      17.33       0.27      17.36 o
   7    2    6       5.05       0.09       5.34 o
   8    2    6      23.46       0.12      24.24 o
   9    2    6      11.71       0.11      11.91 o
  10    2    6       2.85       0.11       2.99 o
  11    2    6       1.84       0.14       0.73 o
  12    2    6       1.54       0.19       0.57 o
  13    2    6       3.06       0.14       3.28 o
  14    2    6      -0.65       1.44       0.36 o
  -9    3    6       1.81       0.20       0.93 o
  -8    3    6       1.53       0.25       0.52 o
  -7    3    6       1.95       0.15       2.20 o
  -6    3    6       2.22       0.11       2.72 o
  -5    3    6       1.53       0.16       0.66 o
  -4    3    6      16.79       0.12      16.48 o
  -3    3    6      22.26       0.35      21.45 o
  -2    3    6      36.66       0.19      36.52 o
  -1    3    6      15.00       0.16      15.88 o
   0    3    6       5.87       0.08       6.20 o
   1    3    6      17.42       0.08      17.27 o
   2    3    6      15.76       0.08      15.81 o
   3    3    6       1.79       0.11       1.69 o
   4    3    6       3.92       0.08       4.79 o
   5    3    6       6.31       0.08       6.06 o
   6    3    6      16.17       0.10      16.19 o
   7    3    6      19.55       0.10      19.69 o
   8    3    6       1.87       0.13       1.12 o
   9    3    6       3.17       0.11       3.12 o
  10    3    6       3.24       0.12       3.67 o
  11    3    6       2.89       0.11       2.79 o
  12    3    6       3.14       0.13       3.43 o
  13    3    6       5.08       0.14       5.10 o
  14    3    6       1.73       0.23       0.51 o
  -9    4    6       1.64       0.25       0.09 o
  -8    4    6       1.69       0.19       1.67 o
  -7    4    6       1.85       0.18       0.59 o
  -6    4    6       1.71       0.16       0.96 o
  -5    4    6       8.56       0.11       8.68 o
  -4    4    6       1.24       0.29       0.23 o
  -3    4    6      10.44       0.14       9.93 o
  -2    4    6       0.96       0.25       0.54 o
  -1    4    6      14.38       0.09      14.64 o
   0    4    6      18.43       0.09      17.29 o
   1    4    6      42.84       0.13      43.74 o
   2    4    6      55.22       0.15      52.99 o
   3    4    6      29.03       0.13      28.88 o
   4    4    6      16.09       0.09      16.07 o
   5    4    6      15.25       0.11      15.51 o
   6    4    6       6.00       0.08       6.07 o
   7    4    6       1.67       0.13       0.33 o
   8    4    6       7.66       0.09       8.01 o
   9    4    6      15.57       0.24      15.50 o
  10    4    6       5.75       0.26       5.51 o
  11    4    6       4.33       0.12       4.99 o
  12    4    6       1.85       0.13       0.89 o
  13    4    6       1.91       0.17       1.08 o
  14    4    6       2.74       0.18       2.68 o
  -9    5    6       1.69       0.28       1.22 o
  -8    5    6       2.09       0.18       1.57 o
  -7    5    6       2.29       0.14       2.42 o
  -6    5    6       6.53       0.12       6.68 o
  -5    5    6       1.69       0.15       0.39 o
  -4    5    6       2.02       0.16       2.24 o
  -3    5    6       9.06       0.12       9.28 o
  -2    5    6      16.89       0.11      17.31 o
  -1    5    6      35.90       0.15      36.04 o
   0    5    6       8.58       0.19       8.61 o
   1    5    6       2.35       0.09       2.79 o
   2    5    6       9.20       0.09      10.04 o
   3    5    6      23.11       0.12      23.13 o
   4    5    6      33.73       0.12      33.15 o
   5    5    6      26.77       0.13      26.76 o
   6    5    6      19.11       0.11      18.78 o
   7    5    6       1.94       0.15       0.45 o
   8    5    6       3.34       0.09       3.48 o
   9    5    6       2.58       0.13       1.83 o
  10    5    6       8.61       0.10       9.14 o
  11    5    6       4.49       0.12       4.50 o
  12    5    6       8.16       0.15       8.12 o
  13    5    6       4.99       0.14       4.85 o
  14    5    6       1.73       0.20       0.12 o
  -8    6    6       3.97       0.14       4.56 o
  -7    6    6       3.02       0.16       3.54 o
  -6    6    6       1.27       0.28       0.76 o
  -5    6    6       1.67       0.16       0.77 o
  -4    6    6       5.93       0.11       6.32 o
  -3    6    6      10.21       0.12       9.95 o
  -2    6    6       7.60       0.10       8.02 o
  -1    6    6       1.78       0.14       1.90 o
   0    6    6       4.94       0.07       4.74 o
   1    6    6       6.07       0.07       6.37 o
   2    6    6      16.90       0.10      17.17 o
   3    6    6       1.37       0.16       1.25 o
   4    6    6       1.69       0.14       0.21 o
   5    6    6       2.22       0.12       3.14 o
   6    6    6       2.46       0.10       2.42 o
   7    6    6       1.50       0.20       0.84 o
   8    6    6       4.72       0.09       4.50 o
   9    6    6       4.21       0.10       4.80 o
  10    6    6       1.55       0.17       0.86 o
  11    6    6       1.95       0.17       1.80 o
  12    6    6       2.98       0.16       3.16 o
  13    6    6       2.57       0.19       2.57 o
  14    6    6       2.09       0.17       1.74 o
  -8    7    6       1.90       0.17       1.76 o
  -7    7    6       3.02       0.15       3.08 o
  -6    7    6       3.82       0.25       3.90 o
  -5    7    6       1.85       0.16       1.23 o
  -4    7    6       5.07       0.25       5.14 o
  -3    7    6       3.66       0.14       3.14 o
  -2    7    6      17.91       0.15      18.68 o
  -1    7    6       5.40       0.16       5.90 o
   0    7    6      14.27       0.12      14.40 o
   1    7    6      12.97       0.10      13.67 o
   2    7    6       7.77       0.08       7.55 o
   3    7    6      20.75       0.11      21.31 o
   4    7    6      22.75       0.11      23.16 o
   5    7    6       4.54       0.09       5.09 o
   6    7    6       2.08       0.12       1.41 o
   7    7    6       6.15       0.11       6.42 o
   8    7    6      17.07       0.12      16.39 o
   9    7    6       7.86       0.09       7.77 o
  10    7    6       4.14       0.10       4.85 o
  11    7    6       2.65       0.13       2.81 o
  12    7    6       2.44       0.16       2.63 o
  13    7    6       5.10       0.14       5.41 o
  14    7    6       2.51       0.15       2.01 o
  -7    8    6       3.39       0.15       3.19 o
  -6    8    6       2.68       0.14       2.19 o
  -5    8    6       1.89       0.20       1.02 o
  -4    8    6       2.22       0.15       2.26 o
  -3    8    6       7.04       0.11       7.12 o
  -2    8    6       1.53       0.17       0.73 o
  -1    8    6      10.66       0.10      10.74 o
   0    8    6       6.52       0.09       6.14 o
   1    8    6      12.47       0.10      12.73 o
   2    8    6      13.06       0.10      13.15 o
   3    8    6       2.56       0.11       2.27 o
   4    8    6      22.66       0.13      22.61 o
   5    8    6      26.38       0.14      26.48 o
   6    8    6      18.00       0.12      18.01 o
   7    8    6      21.81       0.13      20.49 o
   8    8    6      10.20       0.10       9.92 o
   9    8    6       5.64       0.10       5.14 o
  10    8    6       6.78       0.12       7.03 o
  11    8    6       1.97       0.16       1.40 o
  12    8    6       4.57       0.15       4.37 o
  13    8    6       1.12       0.41       0.67 o
  14    8    6       1.75       0.17       0.27 o
  -6    9    6       1.40       0.35       0.08 o
  -5    9    6       2.27       0.16       1.19 o
  -4    9    6       1.34       0.29       0.88 o
  -3    9    6       2.94       0.17       2.95 o
  -2    9    6       2.86       0.10       3.17 o
  -1    9    6       1.41       0.17       0.97 o
   0    9    6       6.33       0.10       6.67 o
   1    9    6       5.64       0.09       5.43 o
   2    9    6       5.11       0.11       5.56 o
   3    9    6       4.45       0.09       3.81 o
   4    9    6      10.70       0.10      10.61 o
   5    9    6      13.84       0.11      13.70 o
   6    9    6      15.82       0.32      15.83 o
   7    9    6       4.34       0.10       4.16 o
   8    9    6      10.05       0.10       9.91 o
   9    9    6       6.46       0.10       6.28 o
  10    9    6       4.87       0.12       5.06 o
  11    9    6       2.66       0.16       1.71 o
  12    9    6       3.18       0.15       2.98 o
  13    9    6       5.13       0.15       4.65 o
  14    9    6       1.86       0.52       1.23 o
  -6   10    6       2.15       0.25       1.55 o
  -5   10    6       2.75       0.18       2.04 o
  -4   10    6       2.02       0.16       1.45 o
  -3   10    6       1.98       0.16       2.17 o
  -2   10    6       2.20       0.12       1.80 o
  -1   10    6       2.97       0.11       3.53 o
   0   10    6       3.63       0.10       3.83 o
   1   10    6       8.99       0.17       9.16 o
   2   10    6      15.07       0.12      14.98 o
   3   10    6       3.38       0.11       2.71 o
   4   10    6       6.83       0.08       6.86 o
   5   10    6       2.33       0.12       2.24 o
   6   10    6      18.80       0.12      18.23 o
   7   10    6      18.80       0.12      18.68 o
   8   10    6       0.69       0.51       0.21 o
   9   10    6       3.45       0.11       3.58 o
  10   10    6       3.73       0.13       3.73 o
  11   10    6       2.13       0.17       2.09 o
  12   10    6       1.56       0.23       0.51 o
  13   10    6       2.49       0.17       1.70 o
  -5   11    6       1.66       0.24       0.01 o
  -4   11    6       1.14       0.34       0.04 o
  -3   11    6       2.15       0.15       1.59 o
  -2   11    6       3.18       0.21       3.02 o
  -1   11    6       7.28       0.14       6.99 o
   0   11    6       5.09       0.11       5.12 o
   1   11    6       1.87       0.14       1.26 o
   2   11    6       1.89       0.13       2.04 o
   3   11    6       7.52       0.10       7.43 o
   4   11    6      14.35       0.12      14.19 o
   5   11    6       3.37       0.11       4.13 o
   6   11    6       1.50       0.19       0.22 o
   7   11    6       9.43       0.11       9.51 o
   8   11    6       1.07       0.29       1.20 o
   9   11    6       1.29       0.24       0.67 o
  10   11    6       2.15       0.16       1.46 o
  11   11    6       1.62       0.25       0.37 o
  12   11    6       0.85       0.54       0.02 o
  13   11    6       1.90       0.19       1.31 o
  -4   12    6       2.08       0.18       1.73 o
  -3   12    6       2.39       0.18       1.43 o
  -2   12    6       3.61       0.16       3.81 o
  -1   12    6       1.60       0.27       0.71 o
   0   12    6       5.76       0.13       5.52 o
   1   12    6       2.36       0.15       1.79 o
   2   12    6       6.15       0.11       6.26 o
   3   12    6       8.34       0.12       8.49 o
   4   12    6       2.53       0.15       2.09 o
   5   12    6       3.36       0.11       3.49 o
   6   12    6       1.72       0.19       0.93 o
   7   12    6       7.37       0.12       7.41 o
   8   12    6       3.09       0.13       3.24 o
   9   12    6       2.38       0.13       2.35 o
  10   12    6       1.98       0.17       0.98 o
  11   12    6       2.97       0.15       2.31 o
  12   12    6       3.48       0.26       3.81 o
  -2   13    6       3.23       0.16       3.09 o
  -1   13    6       1.47       0.33       0.17 o
   0   13    6       1.96       0.16       1.49 o
   1   13    6      10.55       0.14      10.43 o
   2   13    6       8.71       0.13       8.92 o
   3   13    6       2.55       0.15       1.85 o
   4   13    6       2.00       0.15       0.46 o
   5   13    6       4.31       0.12       4.07 o
   6   13    6       5.85       0.17       5.82 o
   7   13    6       4.31       0.19       5.07 o
   8   13    6       1.65       0.19       1.29 o
   9   13    6       1.72       0.14       1.39 o
  10   13    6       1.54       0.28       0.60 o
  11   13    6       0.60       0.81       0.14 o
  12   13    6       1.76       0.26       0.38 o
  -1   14    6       2.09       0.17       0.73 o
   0   14    6       2.16       0.18       1.63 o
   1   14    6       2.12       0.14       1.95 o
   2   14    6       5.16       0.14       5.52 o
   3   14    6       4.97       0.12       5.55 o
   4   14    6       3.58       0.17       4.18 o
   5   14    6       1.86       0.17       2.19 o
   6   14    6       1.62       0.18       0.30 o
   7   14    6       1.69       0.18       0.09 o
   8   14    6       1.78       0.18       1.30 o
   9   14    6       3.42       0.20       3.22 o
  10   14    6       1.26       0.35       0.12 o
  11   14    6       2.50       0.17       2.42 o
   1   15    6       2.19       0.18       1.13 o
   2   15    6       2.81       0.15       2.95 o
   3   15    6       2.03       0.17       0.84 o
   4   15    6       1.85       0.15       1.47 o
   5   15    6       2.67       0.13       2.72 o
   6   15    6       2.09       0.17       1.84 o
   7   15    6       1.63       0.19       0.39 o
   8   15    6       3.47       0.14       3.64 o
   9   15    6       3.83       0.22       3.81 o
  10   15    6       1.92       0.45       1.75 o
   3   16    6       2.00       0.45       0.19 o
   4   16    6       1.85       0.20       0.27 o
   5   16    6       1.72       0.20       0.06 o
   6   16    6       1.50       0.23       0.58 o
   7   16    6       1.87       0.18       0.64 o
  -5  -12    7       1.56       0.59       0.17 o
  -4  -12    7       4.09       0.19       4.99 o
  -3  -12    7       2.64       0.20       2.62 o
  -2  -12    7       2.56       0.17       2.94 o
  -1  -12    7       5.12       0.14       5.42 o
   0  -12    7       1.27       0.33       0.51 o
   1  -12    7       3.30       0.16       3.44 o
   2  -12    7       1.57       0.28       1.21 o
  -6  -11    7       2.70       0.30       2.51 o
  -5  -11    7      -0.70       1.48       0.22 o
  -4  -11    7       1.73       0.20       0.47 o
  -3  -11    7       1.99       0.20       2.22 o
  -2  -11    7       2.10       0.18       1.61 o
  -1  -11    7       1.59       0.26       0.10 o
   0  -11    7       5.83       0.13       6.22 o
   1  -11    7       2.03       0.17       0.57 o
   2  -11    7       4.06       0.16       4.31 o
   3  -11    7       1.67       0.24       1.20 o
   4  -11    7       1.83       0.23       1.17 o
  -7  -10    7       4.83       0.33       4.06 o
  -6  -10    7       2.93       0.27       2.42 o
  -5  -10    7       2.09       0.23       1.77 o
  -4  -10    7       3.90       0.15       4.32 o
  -3  -10    7       9.71       0.15       9.33 o
  -2  -10    7       7.80       0.14       7.64 o
  -1  -10    7       3.49       0.14       3.63 o
   0  -10    7       1.95       0.17       0.88 o
   1  -10    7       2.88       0.15       2.58 o
   2  -10    7       3.74       0.17       3.95 o
   3  -10    7       2.01       0.18       2.06 o
   4  -10    7       2.23       0.22       1.66 o
   5  -10    7       2.38       0.20       2.56 o
   6  -10    7       1.93       0.19       1.01 o
  -8   -9    7       2.66       0.28       2.38 o
  -7   -9    7       3.68       0.27       4.00 o
  -6   -9    7       5.69       0.24       5.82 o
  -5   -9    7       2.17       0.20       1.68 o
  -4   -9    7       8.00       0.13       8.04 o
  -3   -9    7       2.01       0.19       2.42 o
  -2   -9    7       8.40       0.13       8.35 o
  -1   -9    7       4.71       0.12       4.80 o
   0   -9    7       4.32       0.12       4.48 o
   1   -9    7       9.62       0.14       9.20 o
   2   -9    7       3.71       0.16       3.64 o
   3   -9    7       1.95       0.19       1.18 o
   4   -9    7       4.49       0.16       5.03 o
   5   -9    7       2.73       0.16       2.98 o
   6   -9    7       5.36       0.19       5.80 o
   7   -9    7       4.28       0.18       4.46 o
  -9   -8    7       2.37       0.25       2.10 o
  -8   -8    7       3.41       0.25       3.28 o
  -7   -8    7       1.10       0.67       1.21 o
  -6   -8    7       8.03       0.21       7.73 o
  -5   -8    7       8.82       0.14       8.80 o
  -4   -8    7       3.27       0.13       3.29 o
  -3   -8    7      11.01       0.13      11.17 o
  -2   -8    7       5.56       0.23       5.48 o
  -1   -8    7      11.29       0.13      11.30 o
   0   -8    7      10.07       0.32      10.36 o
   1   -8    7       2.31       0.15       1.99 o
   2   -8    7       2.46       0.19       2.23 o
   3   -8    7       5.22       0.32       5.19 o
   4   -8    7       6.42       0.12       6.36 o
   5   -8    7       2.25       0.15       2.21 o
   6   -8    7       1.96       0.18       1.15 o
   7   -8    7       1.49       0.22       1.21 o
   8   -8    7       3.12       0.16       3.40 o
  -9   -7    7       2.98       0.36       2.93 o
  -8   -7    7       2.09       0.23       2.15 o
  -7   -7    7       2.18       0.26       1.00 o
  -6   -7    7       3.57       0.15       4.21 o
  -5   -7    7      13.92       0.18      13.60 o
  -4   -7    7      15.40       0.19      16.03 o
  -3   -7    7       2.49       0.12       2.90 o
  -2   -7    7       3.15       0.14       2.85 o
  -1   -7    7       6.52       0.10       6.10 o
   0   -7    7      10.64       0.12      11.50 o
   1   -7    7       1.30       0.30       1.27 o
   2   -7    7       5.45       0.11       5.50 o
   3   -7    7       3.51       0.20       3.78 o
   4   -7    7       6.40       0.22       6.18 o
   5   -7    7       1.32       0.30       0.09 o
   6   -7    7       3.05       0.13       2.92 o
   7   -7    7       1.67       0.22       0.99 o
   8   -7    7       2.78       0.15       2.97 o
   9   -7    7       1.43       0.22       0.95 o
  -9   -6    7       2.76       0.24       3.16 o
  -8   -6    7       1.67       0.22       1.42 o
  -7   -6    7       1.25       0.28       0.33 o
  -6   -6    7       1.48       0.19       1.62 o
  -5   -6    7       1.50       0.17       1.82 o
  -4   -6    7       2.52       0.14       2.22 o
  -3   -6    7       2.91       0.10       2.64 o
  -2   -6    7       6.40       0.17       7.14 o
  -1   -6    7       2.26       0.14       2.07 o
   0   -6    7       1.32       0.25       0.08 o
   1   -6    7      29.59       0.17      28.29 o
   2   -6    7      32.88       1.07      32.18 o
   3   -6    7      25.88       0.16      25.46 o
   4   -6    7       2.74       0.11       2.65 o
   5   -6    7       7.02       0.10       7.19 o
   6   -6    7       9.07       0.12       9.00 o
   7   -6    7      13.29       0.14      13.26 o
   8   -6    7       3.25       0.17       3.56 o
   9   -6    7       2.58       0.16       2.65 o
  10   -6    7       1.71       0.18       1.10 o
 -10   -5    7       1.69       0.37       0.99 o
  -9   -5    7       1.96       0.18       1.78 o
  -8   -5    7       4.59       0.30       5.15 o
  -7   -5    7       1.45       0.27       1.20 o
  -6   -5    7       7.68       0.11       7.69 o
  -5   -5    7       5.30       0.11       5.50 o
  -4   -5    7       5.35       0.11       4.94 o
  -3   -5    7      14.43       0.09      14.89 o
  -2   -5    7       6.21       0.09       6.67 o
  -1   -5    7      11.90       0.11      12.87 o
   0   -5    7       1.24       0.25       0.85 o
   1   -5    7       7.80       0.10       7.63 o
   2   -5    7       8.90       0.11      10.16 o
   3   -5    7      11.22       0.11      11.75 o
   4   -5    7       5.53       0.09       5.39 o
   5   -5    7       5.87       0.09       6.05 o
   6   -5    7       8.29       0.10       7.54 o
   7   -5    7       3.27       0.11       3.30 o
   8   -5    7      10.07       0.13       9.94 o
   9   -5    7       1.65       0.22       0.92 o
  10   -5    7       3.64       0.15       3.62 o
 -10   -4    7       3.26       0.28       3.45 o
  -9   -4    7       4.67       0.31       5.38 o
  -8   -4    7       1.52       0.21       0.16 o
  -7   -4    7       1.07       0.27       1.11 o
  -6   -4    7       4.95       0.11       5.19 o
  -5   -4    7      11.76       0.11      11.58 o
  -4   -4    7       7.50       0.10       7.69 o
  -3   -4    7       0.86       0.20       0.73 o
  -2   -4    7       9.13       0.07       9.09 o
  -1   -4    7       8.05       0.09       8.52 o
   0   -4    7      19.18       0.11      18.47 o
   1   -4    7      17.90       0.12      17.83 o
   2   -4    7      10.19       0.12      10.36 o
   3   -4    7       2.18       0.10       2.31 o
   4   -4    7       3.48       0.10       4.26 o
   5   -4    7       7.92       0.09       7.67 o
   6   -4    7       2.21       0.15       2.03 o
   7   -4    7       8.65       0.11       8.49 o
   8   -4    7       6.15       0.11       6.56 o
   9   -4    7       4.88       0.13       5.12 o
  10   -4    7       2.39       0.13       1.91 o
  11   -4    7       1.83       0.18       0.96 o
 -10   -3    7       1.09       0.71       0.67 o
  -9   -3    7       2.54       0.23       2.49 o
  -8   -3    7       1.60       0.20       0.22 o
  -7   -3    7       3.23       0.11       3.05 o
  -6   -3    7       4.88       0.20       5.24 o
  -5   -3    7       2.23       0.12       1.71 o
  -4   -3    7       4.88       0.09       5.71 o
  -3   -3    7       8.90       0.18       9.87 o
  -2   -3    7       6.20       0.09       6.30 o
  -1   -3    7       2.83       0.07       2.32 o
   0   -3    7       8.89       0.12       8.99 o
   1   -3    7      43.44       0.18      42.68 o
   2   -3    7      29.89       0.13      30.04 o
   3   -3    7      14.76       0.10      14.68 o
   4   -3    7       2.91       0.09       3.14 o
   5   -3    7      12.34       0.11      12.73 o
   6   -3    7      21.67       0.13      21.18 o
   7   -3    7       4.67       0.10       4.41 o
   8   -3    7       4.14       0.10       4.19 o
   9   -3    7       2.14       0.14       2.35 o
  10   -3    7       1.64       0.19       0.80 o
  11   -3    7       1.72       0.20       0.66 o
  12   -3    7       1.53       0.31       0.06 o
 -10   -2    7       1.90       0.32       0.77 o
  -9   -2    7       1.77       0.27       0.99 o
  -8   -2    7       2.97       0.15       3.25 o
  -7   -2    7       1.83       0.14       1.91 o
  -6   -2    7       2.04       0.13       2.25 o
  -5   -2    7       5.31       0.10       5.56 o
  -4   -2    7       8.03       0.10       8.51 o
  -3   -2    7       6.24       0.10       6.21 o
  -2   -2    7      20.79       0.13      20.92 o
  -1   -2    7      13.40       0.08      13.73 o
   0   -2    7      23.48       0.09      22.94 o
   1   -2    7       8.17       0.08       8.65 o
   2   -2    7      44.51       0.17      43.45 o
   3   -2    7      32.21       0.14      32.32 o
   4   -2    7       9.56       0.09       9.57 o
   5   -2    7      17.50       0.11      17.56 o
   6   -2    7       2.60       0.12       2.96 o
   7   -2    7      14.49       0.12      14.60 o
   8   -2    7       1.78       0.14       0.11 o
   9   -2    7       4.49       0.11       5.26 o
  10   -2    7       2.70       0.13       2.59 o
  11   -2    7       1.79       0.17       1.43 o
  12   -2    7       2.27       0.16       1.32 o
 -10   -1    7       2.82       0.26       3.42 o
  -9   -1    7       3.13       0.23       3.23 o
  -8   -1    7       1.97       0.22       2.60 o
  -7   -1    7       2.15       0.14       2.35 o
  -6   -1    7       1.24       0.21       0.41 o
  -5   -1    7       8.98       0.12       8.88 o
  -4   -1    7      19.47       0.12      18.84 o
  -3   -1    7       9.52       0.10      10.58 o
  -2   -1    7       8.51       0.10       8.57 o
  -1   -1    7      13.45       0.08      14.86 o
   0   -1    7       1.14       0.15       0.88 o
   1   -1    7      37.02       0.12      37.14 o
   2   -1    7      21.91       0.11      21.93 o
   3   -1    7      38.18       0.15      37.99 o
   4   -1    7      19.26       0.10      21.12 o
   5   -1    7       2.73       0.10       2.31 o
   6   -1    7      11.67       0.10      11.76 o
   7   -1    7       6.54       0.13       6.43 o
   8   -1    7       9.15       0.10       9.05 o
   9   -1    7       7.82       0.10       7.74 o
  10   -1    7       1.90       0.14       1.20 o
  11   -1    7       1.82       0.19       0.43 o
  12   -1    7       2.07       0.16       1.34 o
 -10    0    7       1.61       0.34       0.13 o
  -9    0    7       2.37       0.29       1.93 o
  -8    0    7       1.70       0.22       0.22 o
  -7    0    7       0.92       0.31       0.46 o
  -6    0    7       4.67       0.11       4.75 o
  -5    0    7      12.73       0.12      12.58 o
  -4    0    7       9.30       0.11       9.75 o
  -3    0    7       3.21       0.10       3.51 o
  -2    0    7       3.92       0.10       4.35 o
  -1    0    7      22.19       0.11      21.29 o
   0    0    7      26.15       0.11      27.20 o
   1    0    7      17.92       0.08      17.94 o
   2    0    7       4.33       0.08       3.84 o
   3    0    7       2.91       0.08       2.29 o
   4    0    7      34.16       0.15      33.06 o
   5    0    7      12.91       0.10      13.34 o
   6    0    7      16.12       0.11      16.13 o
   7    0    7       7.02       0.09       7.38 o
   8    0    7       4.99       0.10       5.07 o
   9    0    7       2.18       0.13       0.78 o
  10    0    7       5.18       0.11       5.82 o
  11    0    7       1.52       0.19       0.63 o
  12    0    7       3.21       0.14       3.92 o
  13    0    7       5.21       0.30       5.55 o
  -9    1    7       2.32       0.32       2.59 o
  -8    1    7       2.30       0.18       2.02 o
  -7    1    7       0.82       0.52       0.11 o
  -6    1    7       1.03       0.26       0.58 o
  -5    1    7       4.69       0.09       4.97 o
  -4    1    7       6.21       0.09       6.07 o
  -3    1    7      10.56       0.11      10.57 o
  -2    1    7       8.00       0.09       7.86 o
  -1    1    7       5.55       0.07       5.39 o
   0    1    7      16.70       0.08      16.20 o
   1    1    7       7.84       0.08       7.67 o
   2    1    7      20.07       0.08      20.78 o
   3    1    7       8.57       0.08       9.95 o
   4    1    7      10.67       0.09      11.01 o
   5    1    7      14.64       0.10      14.05 o
   6    1    7       7.82       0.08       8.18 o
   7    1    7      19.98       0.12      20.02 o
   8    1    7       2.54       0.12       2.61 o
   9    1    7       1.63       0.17       0.62 o
  10    1    7       3.13       0.13       2.86 o
  11    1    7       8.93       0.12       9.27 o
  12    1    7       2.68       0.17       2.89 o
  13    1    7       1.26       0.30       1.26 o
  -9    2    7       2.64       0.23       2.61 o
  -8    2    7       1.36       0.31       1.33 o
  -7    2    7       1.79       0.21       0.48 o
  -6    2    7       1.66       0.15       1.23 o
  -5    2    7      12.47       0.11      12.84 o
  -4    2    7      27.37       0.17      27.27 o
  -3    2    7       1.73       0.13       1.12 o
  -2    2    7      18.87       0.09      18.91 o
  -1    2    7      15.53       0.08      16.70 o
   0    2    7       6.47       0.07       6.90 o
   1    2    7       6.92       0.07       7.43 o
   2    2    7       9.73       0.11       8.68 o
   3    2    7      13.38       0.09      13.18 o
   4    2    7      22.00       0.11      21.49 o
   5    2    7      -0.82       0.38       0.60 o
   6    2    7       1.32       0.19       0.24 o
   7    2    7       1.85       0.14       0.51 o
   8    2    7       1.92       0.14       1.69 o
   9    2    7      12.64       0.11      12.56 o
  10    2    7       7.55       0.10       7.25 o
  11    2    7       1.80       0.14       1.14 o
  12    2    7      10.39       0.14      10.29 o
  13    2    7       4.76       0.14       5.14 o
  -9    3    7       1.41       0.28       0.15 o
  -8    3    7       3.79       0.19       4.20 o
  -7    3    7       1.09       0.42       0.20 o
  -6    3    7       5.68       0.11       5.56 o
  -5    3    7       8.53       0.12       8.28 o
  -4    3    7       4.41       0.10       5.09 o
  -3    3    7      13.81       0.09      13.82 o
  -2    3    7      27.17       0.19      27.28 o
  -1    3    7      40.74       0.16      39.58 o
   0    3    7      41.01       0.13      40.17 o
   1    3    7      12.76       0.08      12.40 o
   2    3    7      10.00       0.08      10.23 o
   3    3    7      30.13       0.13      29.27 o
   4    3    7      30.23       0.19      30.48 o
   5    3    7      10.25       0.10      10.57 o
   6    3    7      11.30       0.09      11.74 o
   7    3    7      27.35       0.14      27.37 o
   8    3    7      12.10       0.10      12.21 o
   9    3    7       1.77       0.14       1.30 o
  10    3    7       2.31       0.13       2.29 o
  11    3    7       2.18       0.18       2.08 o
  12    3    7       2.03       0.15       1.85 o
  13    3    7       2.07       0.17       1.01 o
  14    3    7       2.08       0.16       1.73 o
  -9    4    7       1.85       0.20       1.51 o
  -8    4    7       2.08       0.22       1.59 o
  -7    4    7       2.33       0.25       2.30 o
  -6    4    7       1.20       0.28       0.05 o
  -5    4    7       3.62       0.10       4.25 o
  -4    4    7       6.65       0.10       6.62 o
  -3    4    7      13.04       0.12      12.28 o
  -2    4    7      20.05       0.16      19.94 o
  -1    4    7       2.15       0.10       1.43 o
   0    4    7      16.57       0.09      16.04 o
   1    4    7       6.16       0.08       5.15 o
   2    4    7      20.25       0.13      20.14 o
   3    4    7       4.49       0.08       5.44 o
   4    4    7      17.02       0.10      17.61 o
   5    4    7      25.75       0.44      24.77 o
   6    4    7      28.66       0.14      28.73 o
   7    4    7      20.52       0.16      20.51 o
   8    4    7       8.22       0.10       8.28 o
   9    4    7       3.38       0.10       3.63 o
  10    4    7      14.08       0.12      14.02 o
  11    4    7       5.38       0.32       4.98 o
  12    4    7       1.84       0.14       1.54 o
  13    4    7       3.77       0.15       4.04 o
  14    4    7       0.62       0.71       0.25 o
  -8    5    7       1.79       0.20       1.50 o
  -7    5    7       1.75       0.16       1.47 o
  -6    5    7       1.59       0.18       0.11 o
  -5    5    7       5.30       0.11       5.33 o
  -4    5    7       0.96       0.36       0.93 o
  -3    5    7      15.15       0.13      15.60 o
  -2    5    7       1.07       0.22       0.77 o
  -1    5    7       2.76       0.10       3.32 o
   0    5    7       5.14       0.08       5.26 o
   1    5    7      10.39       0.09       9.92 o
   2    5    7      26.73       0.13      25.92 o
   3    5    7       8.98       0.13       8.73 o
   4    5    7      11.78       0.15      11.47 o
   5    5    7      11.39       0.09      10.87 o
   6    5    7      20.05       0.13      20.04 o
   7    5    7      19.69       0.11      20.24 o
   8    5    7      13.58       0.10      13.52 o
   9    5    7       6.54       0.09       6.32 o
  10    5    7       6.51       0.10       6.43 o
  11    5    7       7.10       0.11       7.41 o
  12    5    7       2.63       0.14       2.68 o
  13    5    7       1.08       0.37       0.37 o
  14    5    7       2.35       0.17       2.31 o
  -8    6    7       2.17       0.21       2.02 o
  -7    6    7       2.44       0.20       2.10 o
  -6    6    7       4.72       0.16       4.80 o
  -5    6    7       4.81       0.14       5.14 o
  -4    6    7       3.00       0.11       3.23 o
  -3    6    7       1.71       0.19       0.77 o
  -2    6    7      12.52       0.11      12.63 o
  -1    6    7      12.93       0.25      12.95 o
   0    6    7      24.48       0.13      24.49 o
   1    6    7      23.54       0.11      23.54 o
   2    6    7       7.07       0.08       7.05 o
   3    6    7       5.43       0.08       5.78 o
   4    6    7      13.50       0.10      13.48 o
   5    6    7      42.58       0.17      42.26 o
   6    6    7      25.42       0.13      25.48 o
   7    6    7       1.42       0.25       0.99 o
   8    6    7      11.32       0.10      11.86 o
   9    6    7       1.64       0.17       0.92 o
  10    6    7      10.73       0.11      10.74 o
  11    6    7       5.15       0.12       5.39 o
  12    6    7       5.33       0.15       5.38 o
  13    6    7       2.39       0.15       1.82 o
  14    6    7       1.99       0.18       1.04 o
  -7    7    7       3.27       0.15       3.31 o
  -6    7    7       1.28       0.33       0.29 o
  -5    7    7       3.56       0.14       3.41 o
  -4    7    7       3.07       0.13       3.26 o
  -3    7    7       1.44       0.25       0.98 o
  -2    7    7       1.33       0.32       0.44 o
  -1    7    7       8.39       0.09       8.64 o
   0    7    7       4.19       0.09       4.40 o
   1    7    7       2.07       0.12       1.30 o
   2    7    7       8.67       0.08       9.12 o
   3    7    7       5.27       0.10       5.49 o
   4    7    7       8.36       0.08       8.37 o
   5    7    7      18.32       0.11      18.86 o
   6    7    7       2.34       0.12       2.17 o
   7    7    7      10.09       0.10      10.25 o
   8    7    7       4.96       0.10       4.92 o
   9    7    7       5.91       0.10       5.68 o
  10    7    7       2.14       0.11       1.95 o
  11    7    7       1.14       0.29       0.34 o
  12    7    7       1.28       0.34       0.14 o
  13    7    7       4.41       0.16       4.88 o
  14    7    7       1.32       0.31       0.05 o
  -7    8    7       1.35       0.29       0.01 o
  -6    8    7       2.02       0.16       0.84 o
  -5    8    7       2.96       0.21       3.10 o
  -4    8    7       3.78       0.15       3.81 o
  -3    8    7       5.25       0.11       5.64 o
  -2    8    7       2.90       0.12       3.27 o
  -1    8    7       8.73       0.11       8.64 o
   0    8    7       2.90       0.11       2.74 o
   1    8    7       4.50       0.09       4.35 o
   2    8    7      13.20       0.19      13.47 o
   3    8    7       9.34       0.09       9.36 o
   4    8    7      11.13       0.09      11.26 o
   5    8    7       1.71       0.16       1.39 o
   6    8    7      15.76       0.11      15.23 o
   7    8    7      23.63       0.14      23.48 o
   8    8    7       4.17       0.10       4.26 o
   9    8    7       1.34       0.22       0.62 o
  10    8    7       1.57       0.15       0.48 o
  11    8    7       1.23       0.25       0.05 o
  12    8    7       1.95       0.17       0.09 o
  13    8    7       1.65       0.25       0.84 o
  14    8    7       1.73       0.21       0.55 o
  -6    9    7       3.52       0.16       3.67 o
  -5    9    7       2.87       0.15       3.11 o
  -4    9    7       4.06       0.16       4.35 o
  -3    9    7       2.14       0.18       1.91 o
  -2    9    7       4.79       0.11       4.90 o
  -1    9    7       8.25       0.11       8.41 o
   0    9    7      13.23       0.12      13.26 o
   1    9    7      10.44       0.10       9.53 o
   2    9    7       2.17       0.14       1.45 o
   3    9    7       3.82       0.13       4.28 o
   4    9    7      12.22       0.11      12.37 o
   5    9    7      24.96       0.14      24.66 o
   6    9    7      13.46       0.11      12.97 o
   7    9    7      12.50       0.11      12.61 o
   8    9    7       5.77       0.10       6.13 o
   9    9    7       1.85       0.13       1.80 o
  10    9    7       3.45       0.18       3.33 o
  11    9    7       1.77       0.20       0.90 o
  12    9    7       0.71       0.60       1.58 o
  13    9    7       1.43       0.32       0.18 o
  14    9    7       1.33       0.45       0.02 o
  -5   10    7       1.85       0.23       0.80 o
  -4   10    7       3.29       0.15       3.50 o
  -3   10    7       3.36       0.17       3.97 o
  -2   10    7       0.63       0.69       0.33 o
  -1   10    7       4.06       0.11       4.53 o
   0   10    7       5.17       0.23       5.47 o
   1   10    7       7.11       0.10       7.32 o
   2   10    7       3.12       0.11       3.07 o
   3   10    7      12.09       0.11      12.33 o
   4   10    7      10.21       0.11      10.06 o
   5   10    7       5.13       0.10       5.26 o
   6   10    7       3.88       0.13       4.18 o
   7   10    7       2.91       0.11       2.24 o
   8   10    7       5.50       0.11       5.65 o
   9   10    7       3.10       0.11       2.73 o
  10   10    7       4.49       0.11       4.41 o
  11   10    7       5.19       0.15       5.22 o
  12   10    7       3.84       0.16       3.85 o
  13   10    7       1.77       0.23       0.10 o
  -4   11    7       2.66       0.19       2.22 o
  -3   11    7       2.85       0.16       2.52 o
  -2   11    7       3.84       0.16       4.34 o
  -1   11    7       2.15       0.17       1.97 o
   0   11    7       7.05       0.11       6.74 o
   1   11    7       4.05       0.12       4.39 o
   2   11    7       1.76       0.16       1.70 o
   3   11    7       2.86       0.11       3.08 o
   4   11    7       5.26       0.10       5.41 o
   5   11    7       3.04       0.10       3.33 o
   6   11    7       1.61       0.17       0.24 o
   7   11    7       2.29       0.13       2.58 o
   8   11    7       2.83       0.16       1.62 o
   9   11    7       6.42       0.11       6.39 o
  10   11    7       2.17       0.13       1.16 o
  11   11    7       1.93       0.16       0.44 o
  12   11    7       2.48       0.16       1.47 o
  13   11    7       1.88       0.19       0.87 o
  -3   12    7       1.83       0.21       0.74 o
  -2   12    7       2.25       0.17       1.29 o
  -1   12    7       7.06       0.17       7.40 o
   0   12    7       6.37       0.24       6.35 o
   1   12    7       3.33       0.14       3.36 o
   2   12    7       1.85       0.15       0.77 o
   3   12    7       3.96       0.11       4.32 o
   4   12    7       1.45       0.22       0.74 o
   5   12    7       1.52       0.19       0.49 o
   6   12    7       1.54       0.20       0.38 o
   7   12    7       1.73       0.18       0.57 o
   8   12    7       2.87       0.12       2.41 o
   9   12    7       5.17       0.14       5.17 o
  10   12    7       1.20       0.34       0.37 o
  11   12    7       3.00       0.14       2.75 o
  12   12    7       2.81       0.20       2.24 o
  -2   13    7       2.35       0.18       1.88 o
  -1   13    7       2.03       0.18       1.23 o
   0   13    7       1.95       0.21       1.25 o
   1   13    7       1.73       0.18       1.92 o
   2   13    7       1.62       0.21       0.92 o
   3   13    7       5.74       0.14       6.23 o
   4   13    7       8.10       0.13       8.42 o
   5   13    7       6.85       0.13       7.01 o
   6   13    7       4.27       0.12       4.55 o
   7   13    7       4.04       0.13       3.93 o
   8   13    7       1.21       0.30       0.81 o
   9   13    7       3.99       0.33       4.21 o
  10   13    7       6.46       0.16       6.37 o
  11   13    7       2.92       0.17       2.81 o
  12   13    7       1.85       0.21       0.38 o
  -1   14    7       2.04       0.19       1.25 o
   0   14    7       1.71       0.23       1.33 o
   1   14    7       1.89       0.14       0.98 o
   2   14    7       2.19       0.12       1.97 o
   3   14    7       2.37       0.17       2.34 o
   4   14    7       2.64       0.14       3.36 o
   5   14    7       2.21       0.13       1.95 o
   6   14    7       3.37       0.13       3.25 o
   7   14    7       2.14       0.14       1.65 o
   8   14    7       1.68       0.17       1.35 o
   9   14    7       1.27       0.27       0.70 o
  10   14    7       2.05       0.18       1.75 o
  11   14    7       2.57       0.17       1.77 o
   1   15    7       1.62       0.30       0.68 o
   2   15    7       2.20       0.16       1.60 o
   3   15    7       1.34       0.28       0.12 o
   4   15    7       1.17       0.34       0.60 o
   5   15    7       1.86       0.17       1.47 o
   6   15    7       3.02       0.13       3.34 o
   7   15    7       2.17       0.16       1.53 o
   8   15    7       3.80       0.16       3.79 o
   9   15    7       1.88       0.25       0.17 o
  10   15    7       2.67       0.44       2.66 o
   4   16    7       3.34       0.16       3.57 o
   5   16    7       4.15       0.15       4.17 o
   6   16    7       2.22       0.15       2.01 o
   7   16    7       2.11       0.17       1.45 o
  -2  -12    8       6.36       0.20       6.97 o
  -1  -12    8       2.21       0.20       2.07 o
   0  -12    8       2.27       0.16       1.61 o
  -5  -11    8       2.82       0.30       2.58 o
  -4  -11    8       2.40       0.23       2.43 o
  -3  -11    8       3.01       0.16       2.90 o
  -2  -11    8       1.75       0.22       0.77 o
  -1  -11    8       5.13       0.15       5.70 o
   0  -11    8       2.11       0.17       1.61 o
   1  -11    8       2.62       0.19       2.75 o
   2  -11    8       1.73       0.24       0.14 o
   3  -11    8       1.88       0.18       0.72 o
  -6  -10    8       2.09       0.35       1.65 o
  -5  -10    8       1.86       0.27       0.53 o
  -4  -10    8       2.01       0.23       1.69 o
  -3  -10    8       7.36       0.14       7.73 o
  -2  -10    8       5.65       0.16       6.23 o
  -1  -10    8       3.21       0.16       2.96 o
   0  -10    8       3.10       0.30       2.45 o
   1  -10    8       6.54       0.15       6.27 o
   2  -10    8       4.81       0.16       5.15 o
   3  -10    8       1.52       0.28       1.26 o
   4  -10    8       2.47       0.17       1.96 o
   5  -10    8       2.47       0.16       1.82 o
  -7   -9    8       3.81       0.28       3.78 o
  -6   -9    8       3.38       0.27       2.85 o
  -5   -9    8       1.79       0.20       1.19 o
  -4   -9    8       2.67       0.20       3.10 o
  -3   -9    8       2.66       0.15       2.13 o
  -2   -9    8       3.19       0.14       3.31 o
  -1   -9    8       5.22       0.15       5.82 o
   0   -9    8       2.18       0.16       1.69 o
   1   -9    8       3.54       0.19       4.17 o
   2   -9    8       4.99       0.15       5.26 o
   3   -9    8       3.53       0.16       3.79 o
   4   -9    8       4.35       0.16       4.83 o
   5   -9    8       2.93       0.15       3.07 o
   6   -9    8       2.83       0.18       2.37 o
  -8   -8    8       1.34       0.54       0.76 o
  -7   -8    8       3.47       0.27       3.65 o
  -6   -8    8       7.23       0.24       7.62 o
  -5   -8    8       3.82       0.20       4.15 o
  -4   -8    8       1.08       0.30       0.27 o
  -3   -8    8       6.60       0.13       6.89 o
  -2   -8    8       2.09       0.16       1.45 o
  -1   -8    8       2.66       0.14       2.93 o
   0   -8    8       2.00       0.16       1.45 o
   1   -8    8       2.38       0.14       2.25 o
   2   -8    8       8.22       0.11       8.68 o
   3   -8    8       9.37       0.14       9.31 o
   4   -8    8       5.79       0.14       5.59 o
   5   -8    8       1.63       0.23       0.34 o
   6   -8    8       1.45       0.28       0.60 o
   7   -8    8       4.61       0.22       4.99 o
  -8   -7    8       4.35       0.31       4.67 o
  -7   -7    8       4.01       0.26       4.15 o
  -6   -7    8       2.93       0.26       2.61 o
  -5   -7    8       2.94       0.17       3.38 o
  -4   -7    8       9.42       0.14       9.89 o
  -3   -7    8      10.37       0.14      10.03 o
  -2   -7    8      13.42       0.14      13.11 o
  -1   -7    8      10.00       0.11      10.28 o
   0   -7    8       9.78       0.34       9.51 o
   1   -7    8       6.63       0.11       6.93 o
   2   -7    8       4.85       0.12       5.27 o
   3   -7    8       1.36       0.26       1.00 o
   4   -7    8       9.45       0.14       9.33 o
   5   -7    8       7.98       0.28       8.24 o
   6   -7    8       1.08       0.36       0.45 o
   7   -7    8       2.03       0.15       0.65 o
   8   -7    8       2.04       0.15       1.25 o
  -9   -6    8       1.65       0.31       0.98 o
  -8   -6    8       1.95       0.32       0.02 o
  -7   -6    8       1.03       0.61       0.69 o
  -6   -6    8       0.38       0.86       0.25 o
  -5   -6    8       4.77       0.47       4.91 o
  -4   -6    8       1.77       0.14       1.87 o
  -3   -6    8       7.82       0.11       7.78 o
  -2   -6    8       4.25       0.11       4.14 o
  -1   -6    8      10.02       0.11       9.38 o
   0   -6    8       5.94       0.22       6.29 o
   1   -6    8      12.51       0.13      12.39 o
   2   -6    8      13.14       0.13      12.90 o
   3   -6    8      11.74       0.13      11.65 o
   4   -6    8      17.88       0.15      17.43 o
   5   -6    8       8.53       0.11       8.79 o
   6   -6    8       3.07       0.13       3.98 o
   7   -6    8       3.13       0.13       3.73 o
   8   -6    8       2.77       0.13       3.38 o
   9   -6    8       2.24       0.16       2.30 o
  -9   -5    8       1.57       0.23       0.55 o
  -8   -5    8       1.91       0.21       2.08 o
  -7   -5    8       2.74       0.15       2.81 o
  -6   -5    8       3.92       0.13       4.37 o
  -5   -5    8       9.01       0.11       8.96 o
  -4   -5    8       4.59       0.11       4.51 o
  -3   -5    8       1.23       0.14       0.94 o
  -2   -5    8      12.80       0.12      13.66 o
  -1   -5    8       5.03       0.10       4.26 o
   0   -5    8       1.15       0.28       0.78 o
   1   -5    8      13.05       0.12      12.91 o
   2   -5    8      24.81       0.16      23.88 o
   3   -5    8      28.12       0.88      27.76 o
   4   -5    8       3.44       0.10       3.50 o
   5   -5    8      10.13       0.33       9.85 o
   6   -5    8       3.75       0.12       3.96 o
   7   -5    8      12.37       0.13      12.36 o
   8   -5    8       1.72       0.19       0.49 o
   9   -5    8       1.14       0.32       0.85 o
  10   -5    8       1.69       0.21       0.74 o
  -9   -4    8       1.56       0.35       0.42 o
  -8   -4    8       2.86       0.15       3.44 o
  -7   -4    8       4.57       0.18       5.14 o
  -6   -4    8       4.68       0.14       5.13 o
  -5   -4    8       1.37       0.18       0.57 o
  -4   -4    8       4.92       0.10       4.90 o
  -3   -4    8       7.36       0.09       6.79 o
  -2   -4    8      22.42       0.12      21.66 o
  -1   -4    8      30.49       0.14      30.46 o
   0   -4    8       1.86       0.12       1.60 o
   1   -4    8      11.88       0.12      12.65 o
   2   -4    8      20.18       0.14      19.44 o
   3   -4    8      26.37       0.14      26.37 o
   4   -4    8      24.90       0.13      24.56 o
   5   -4    8       3.21       0.11       3.36 o
   6   -4    8       1.51       0.19       0.40 o
   7   -4    8       1.95       0.17       0.95 o
   8   -4    8       3.24       0.13       3.26 o
   9   -4    8       1.86       0.18       0.58 o
  10   -4    8       1.48       0.21       0.51 o
  11   -4    8       2.94       0.13       3.46 o
  -9   -3    8       2.29       0.29       2.44 o
  -8   -3    8       2.65       0.15       2.96 o
  -7   -3    8       1.32       0.20       1.15 o
  -6   -3    8       2.04       0.14       2.43 o
  -5   -3    8       1.44       0.17       1.78 o
  -4   -3    8       4.79       0.11       5.20 o
  -3   -3    8       6.49       0.20       6.42 o
  -2   -3    8       5.46       0.21       6.28 o
  -1   -3    8       1.39       0.10       0.89 o
   0   -3    8       1.70       0.11       0.81 o
   1   -3    8       1.57       0.12       1.68 o
   2   -3    8      17.05       0.10      17.01 o
   3   -3    8       7.79       0.08       7.07 o
   4   -3    8       1.61       0.15       1.80 o
   5   -3    8       3.15       0.10       3.81 o
   6   -3    8      12.17       0.11      11.68 o
   7   -3    8       4.53       0.09       4.59 o
   8   -3    8       3.91       0.16       3.57 o
   9   -3    8       3.16       0.13       3.39 o
  10   -3    8       6.75       0.13       6.70 o
  11   -3    8       2.99       0.16       3.11 o
  -9   -2    8       1.91       0.32       0.09 o
  -8   -2    8       2.54       0.25       2.09 o
  -7   -2    8       1.44       0.17       1.54 o
  -6   -2    8       3.43       0.11       3.48 o
  -5   -2    8       3.71       0.10       4.02 o
  -4   -2    8       1.29       0.17       0.29 o
  -3   -2    8      14.16       0.11      14.40 o
  -2   -2    8      20.77       0.12      21.33 o
  -1   -2    8       1.43       0.14       0.98 o
   0   -2    8       9.42       0.08       9.69 o
   1   -2    8      12.14       0.09      12.61 o
   2   -2    8      17.64       0.09      17.59 o
   3   -2    8      10.16       0.10      10.43 o
   4   -2    8       2.28       0.13       1.34 o
   5   -2    8       1.57       0.16       1.36 o
   6   -2    8       8.94       0.10       9.60 o
   7   -2    8       3.01       0.11       2.92 o
   8   -2    8       1.23       0.27       0.15 o
   9   -2    8       3.12       0.12       2.33 o
  10   -2    8       2.28       0.13       1.99 o
  11   -2    8       4.81       0.14       4.73 o
  12   -2    8       2.05       0.17       1.50 o
  -9   -1    8       1.02       0.66       1.07 o
  -8   -1    8       3.06       0.21       2.69 o
  -7   -1    8       9.09       0.17       9.01 o
  -6   -1    8      10.47       0.14      10.22 o
  -5   -1    8       6.83       0.11       7.11 o
  -4   -1    8       8.10       0.11       8.29 o
  -3   -1    8      12.33       0.12      12.51 o
  -2   -1    8      38.58       0.18      38.21 o
  -1   -1    8      20.02       0.16      21.16 o
   0   -1    8       2.63       0.08       2.87 o
   1   -1    8       6.04       0.08       6.41 o
   2   -1    8      26.45       0.13      26.62 o
   3   -1    8      39.42       0.16      38.07 o
   4   -1    8      22.65       0.12      22.56 o
   5   -1    8       2.20       0.12       1.82 o
   6   -1    8      17.54       0.24      17.65 o
   7   -1    8       6.05       0.13       6.14 o
   8   -1    8       2.03       0.13       1.61 o
   9   -1    8       5.11       0.11       5.59 o
  10   -1    8       4.10       0.11       3.84 o
  11   -1    8       1.21       0.27       0.51 o
  12   -1    8       3.92       0.14       4.21 o
  -9    0    8       2.79       0.29       2.50 o
  -8    0    8       4.69       0.23       4.94 o
  -7    0    8       1.72       0.23       0.12 o
  -6    0    8       2.75       0.12       3.04 o
  -5    0    8       1.14       0.18       0.98 o
  -4    0    8       9.68       0.11      10.00 o
  -3    0    8      14.45       0.12      14.06 o
  -2    0    8       1.34       0.12       1.26 o
  -1    0    8      10.27       0.11      10.27 o
   0    0    8       8.74       0.17       8.87 o
   1    0    8      18.34       0.10      18.34 o
   2    0    8       7.37       0.08       8.31 o
   3    0    8       7.72       0.09       7.33 o
   4    0    8       5.22       0.08       4.78 o
   5    0    8      26.85       0.13      26.87 o
   6    0    8       3.38       0.10       3.80 o
   7    0    8       3.64       0.10       3.88 o
   8    0    8       3.75       0.10       3.71 o
   9    0    8      10.97       0.11      11.46 o
  10    0    8       6.46       0.11       7.00 o
  11    0    8       2.24       0.13       2.35 o
  12    0    8       2.18       0.14       2.15 o
  13    0    8       1.70       0.18       0.45 o
  -9    1    8       1.22       0.59       0.02 o
  -8    1    8       1.96       0.21       2.42 o
  -7    1    8       6.09       0.42       5.97 o
  -6    1    8       2.11       0.15       1.86 o
  -5    1    8       4.76       0.10       4.93 o
  -4    1    8       9.68       0.11       9.70 o
  -3    1    8      10.84       0.11      11.05 o
  -2    1    8       1.63       0.13       2.32 o
  -1    1    8       4.27       0.08       4.64 o
   0    1    8       1.74       0.11       2.33 o
   1    1    8       9.42       0.08       9.58 o
   2    1    8       4.40       0.08       4.65 o
   3    1    8      17.56       0.17      17.89 o
   4    1    8       5.62       0.08       5.91 o
   5    1    8       3.73       0.09       3.33 o
   6    1    8      17.52       0.11      17.63 o
   7    1    8      13.52       0.19      13.62 o
   8    1    8      16.11       0.12      16.42 o
   9    1    8       3.56       0.10       3.63 o
  10    1    8       9.19       0.13       9.45 o
  11    1    8       4.93       0.25       5.38 o
  12    1    8       6.34       0.14       6.60 o
  13    1    8       4.01       0.14       4.83 o
  -9    2    8       1.48       0.49       0.92 o
  -8    2    8       2.83       0.23       3.30 o
  -7    2    8       7.23       0.17       7.04 o
  -6    2    8       2.93       0.18       3.28 o
  -5    2    8       1.52       0.18       0.92 o
  -4    2    8      12.48       0.19      12.72 o
  -3    2    8       8.47       0.09       9.44 o
  -2    2    8      20.82       0.13      21.29 o
  -1    2    8      18.98       0.09      18.98 o
   0    2    8      18.07       0.09      17.82 o
   1    2    8      14.58       0.09      14.58 o
   2    2    8      14.52       0.09      14.64 o
   3    2    8       8.96       0.13       8.52 o
   4    2    8      25.10       0.39      25.24 o
   5    2    8      13.30       0.10      13.51 o
   6    2    8      19.28       0.11      20.03 o
   7    2    8      25.94       0.13      25.95 o
   8    2    8       5.28       0.09       5.21 o
   9    2    8       4.12       0.10       4.30 o
  10    2    8       1.62       0.20       1.63 o
  11    2    8       5.78       0.17       6.22 o
  12    2    8       4.69       0.18       4.92 o
  13    2    8       2.01       0.17       0.79 o
  -8    3    8       2.60       0.21       2.59 o
  -7    3    8       1.96       0.20       1.90 o
  -6    3    8       2.94       0.17       2.64 o
  -5    3    8       1.62       0.16       0.58 o
  -4    3    8      13.90       0.13      13.39 o
  -3    3    8       8.76       0.09       8.61 o
  -2    3    8       1.39       0.16       1.58 o
  -1    3    8      12.22       0.09      11.16 o
   0    3    8      14.57       0.09      14.23 o
   1    3    8      16.37       0.09      15.43 o
   2    3    8      14.46       0.09      14.49 o
   3    3    8      33.89       0.14      35.06 o
   4    3    8      28.05       0.13      28.03 o
   5    3    8       4.78       0.08       4.76 o
   6    3    8       9.24       0.09       9.14 o
   7    3    8      19.54       0.12      19.71 o
   8    3    8      18.48       0.13      18.47 o
   9    3    8       3.94       0.11       4.00 o
  10    3    8       4.32       0.10       4.44 o
  11    3    8       1.65       0.21       1.89 o
  12    3    8       7.57       0.12       7.42 o
  13    3    8       3.48       0.15       3.28 o
  14    3    8       1.40       0.96       1.04 o
  -8    4    8       1.99       0.23       1.51 o
  -7    4    8       2.62       0.26       2.70 o
  -6    4    8       2.29       0.18       1.97 o
  -5    4    8       1.78       0.16       1.39 o
  -4    4    8       1.62       0.17       1.31 o
  -3    4    8       1.00       0.27       1.29 o
  -2    4    8       1.48       0.13       0.88 o
  -1    4    8       3.80       0.08       3.83 o
   0    4    8       0.76       0.33       0.08 o
   1    4    8       1.16       0.23       0.56 o
   2    4    8       2.36       0.10       2.21 o
   3    4    8       1.05       0.29       0.10 o
   4    4    8      13.20       0.10      12.14 o
   5    4    8       6.91       0.09       8.12 o
   6    4    8       4.16       0.09       4.07 o
   7    4    8      18.73       0.12      18.73 o
   8    4    8       7.63       0.10       8.08 o
   9    4    8       2.22       0.12       2.20 o
  10    4    8       3.03       0.10       3.49 o
  11    4    8       1.61       0.18       0.07 o
  12    4    8       1.53       0.20       1.16 o
  13    4    8       2.42       0.20       2.44 o
  14    4    8       1.86       0.21       0.45 o
  -8    5    8       2.08       0.21       1.92 o
  -7    5    8       2.73       0.17       2.64 o
  -6    5    8       2.30       0.19       1.94 o
  -5    5    8       2.04       0.16       1.76 o
  -4    5    8       3.07       0.11       2.80 o
  -3    5    8       1.79       0.16       1.15 o
  -2    5    8      12.72       0.14      13.44 o
  -1    5    8      24.27       0.11      23.57 o
   0    5    8       1.62       0.13       0.89 o
   1    5    8      15.35       0.10      15.46 o
   2    5    8       1.74       0.11       1.09 o
   3    5    8      22.90       0.11      22.93 o
   4    5    8      12.09       0.10      11.97 o
   5    5    8       6.62       0.08       6.41 o
   6    5    8      18.35       0.11      18.97 o
   7    5    8      21.88       0.12      21.59 o
   8    5    8       5.64       0.09       6.17 o
   9    5    8       3.18       0.10       3.60 o
  10    5    8       1.94       0.15       1.09 o
  11    5    8       4.58       0.13       4.98 o
  12    5    8       2.26       0.14       2.49 o
  13    5    8       1.75       0.17       0.67 o
  14    5    8       1.99       0.16       0.21 o
  -7    6    8       1.85       0.21       1.16 o
  -6    6    8       1.57       0.22       0.66 o
  -5    6    8       1.48       0.20       0.61 o
  -4    6    8       2.60       0.18       2.73 o
  -3    6    8       5.91       0.12       5.68 o
  -2    6    8       5.30       0.12       5.26 o
  -1    6    8       5.77       0.08       5.97 o
   0    6    8      13.06       0.10      13.54 o
   1    6    8       3.26       0.10       3.36 o
   2    6    8      21.21       0.12      21.89 o
   3    6    8      23.59       0.13      23.94 o
   4    6    8       2.24       0.12       1.60 o
   5    6    8       4.01       0.09       3.92 o
   6    6    8      27.85       0.14      28.04 o
   7    6    8      31.96       0.14      31.23 o
   8    6    8      14.43       0.11      15.03 o
   9    6    8       1.88       0.14       1.32 o
  10    6    8       2.04       0.13       1.67 o
  11    6    8       8.08       0.12       8.56 o
  12    6    8       1.37       0.23       1.15 o
  13    6    8       1.09       0.40       0.57 o
  14    6    8       2.24       0.17       1.62 o
  -7    7    8       1.48       0.31       0.81 o
  -6    7    8       2.06       0.17       1.67 o
  -5    7    8       3.57       0.25       3.78 o
  -4    7    8       2.95       0.14       3.34 o
  -3    7    8       6.23       0.12       6.47 o
  -2    7    8       3.12       0.11       3.51 o
  -1    7    8       7.78       0.09       7.10 o
   0    7    8       1.62       0.13       1.45 o
   1    7    8      14.15       0.10      13.99 o
   2    7    8      11.47       0.10      11.03 o
   3    7    8      15.60       0.11      16.59 o
   4    7    8      11.33       0.09      11.45 o
   5    7    8       5.88       0.14       6.19 o
   6    7    8      12.59       0.10      12.62 o
   7    7    8       4.03       0.10       4.03 o
   8    7    8       6.16       0.10       6.08 o
   9    7    8       2.08       0.14       1.55 o
  10    7    8       1.54       0.18       1.64 o
  11    7    8       1.59       0.20       0.53 o
  12    7    8       3.98       0.25       4.09 o
  13    7    8       2.06       0.17       2.17 o
  14    7    8       2.49       0.18       2.17 o
  -6    8    8       1.71       0.23       0.32 o
  -5    8    8       2.11       0.18       1.45 o
  -4    8    8       2.51       0.15       2.70 o
  -3    8    8       6.98       0.14       7.41 o
  -2    8    8       8.12       0.13       8.35 o
  -1    8    8       2.56       0.11       2.72 o
   0    8    8       2.56       0.11       2.19 o
   1    8    8       4.17       0.09       3.93 o
   2    8    8       1.63       0.14       1.38 o
   3    8    8       0.96       0.31       1.23 o
   4    8    8      15.09       0.11      14.74 o
   5    8    8       1.43       0.16       0.48 o
   6    8    8       0.92       0.38       0.56 o
   7    8    8       7.10       0.13       6.71 o
   8    8    8       1.89       0.14       1.17 o
   9    8    8       3.16       0.10       3.34 o
  10    8    8       8.27       0.11       8.17 o
  11    8    8       3.06       0.13       3.08 o
  12    8    8       3.51       0.15       3.61 o
  13    8    8       3.67       0.16       3.54 o
  14    8    8       1.82       0.24       0.20 o
  -5    9    8       1.37       0.32       0.01 o
  -4    9    8       3.92       0.16       4.10 o
  -3    9    8       6.29       0.15       6.38 o
  -2    9    8       6.22       0.13       6.32 o
  -1    9    8       3.11       0.14       3.18 o
   0    9    8       1.82       0.15       1.47 o
   1    9    8       9.96       0.10       9.75 o
   2    9    8      13.95       0.12      13.49 o
   3    9    8      13.63       0.10      13.28 o
   4    9    8       6.36       0.13       5.93 o
   5    9    8      16.11       0.24      16.03 o
   6    9    8       7.81       0.09       8.36 o
   7    9    8       8.40       0.19       8.23 o
   8    9    8      12.75       0.13      12.81 o
   9    9    8       7.86       0.11       8.43 o
  10    9    8       1.44       0.20       0.66 o
  11    9    8       6.63       0.12       6.57 o
  12    9    8       2.68       0.21       2.26 o
  13    9    8       3.00       0.20       2.62 o
  14    9    8       1.73       0.55       1.06 o
  -5   10    8       2.44       0.17       2.70 o
  -4   10    8       3.16       0.17       2.98 o
  -3   10    8       2.13       0.16       1.44 o
  -2   10    8       5.28       0.32       5.12 o
  -1   10    8       4.35       0.12       4.93 o
   0   10    8       7.63       0.10       8.10 o
   1   10    8       6.48       0.11       6.54 o
   2   10    8       1.84       0.13       1.67 o
   3   10    8       3.98       0.10       4.40 o
   4   10    8       2.48       0.11       2.62 o
   5   10    8       2.71       0.11       3.61 o
   6   10    8       5.97       0.11       5.81 o
   7   10    8       2.60       0.12       1.60 o
   8   10    8       3.56       0.11       4.44 o
   9   10    8       5.18       0.12       5.68 o
  10   10    8       3.97       0.13       4.44 o
  11   10    8       2.34       0.17       1.41 o
  12   10    8       5.99       0.15       5.99 o
  13   10    8       3.84       0.17       4.11 o
  -4   11    8       2.87       0.16       3.30 o
  -3   11    8       5.36       0.17       5.59 o
  -2   11    8       2.16       0.20       2.43 o
  -1   11    8       2.94       0.15       2.43 o
   0   11    8       1.66       0.18       1.43 o
   1   11    8       1.55       0.20       0.81 o
   2   11    8       2.79       0.17       2.98 o
   3   11    8       3.33       0.11       3.54 o
   4   11    8       1.48       0.20       0.49 o
   5   11    8       1.38       0.24       0.29 o
   6   11    8       1.91       0.13       2.08 o
   7   11    8       4.07       0.11       4.28 o
   8   11    8       3.37       0.11       3.60 o
   9   11    8       2.99       0.13       2.88 o
  10   11    8       1.23       0.29       0.58 o
  11   11    8       3.10       0.21       2.50 o
  12   11    8       3.40       0.16       3.67 o
  13   11    8       1.37       0.29       0.19 o
  -3   12    8       2.39       0.19       2.05 o
  -2   12    8       1.42       0.36       0.75 o
  -1   12    8       1.94       0.20       0.96 o
   0   12    8       2.51       0.16       2.34 o
   1   12    8       8.84       0.13       8.90 o
   2   12    8      11.24       0.14      11.05 o
   3   12    8      11.20       0.14      11.11 o
   4   12    8       9.15       0.12       9.67 o
   5   12    8       1.83       0.17       1.21 o
   6   12    8       3.11       0.12       2.72 o
   7   12    8       3.74       0.13       3.53 o
   8   12    8      10.61       0.14      10.08 o
   9   12    8       1.67       0.20       1.85 o
  10   12    8       3.12       0.14       3.57 o
  11   12    8       1.19       0.38       0.05 o
  12   12    8       1.98       0.19       1.95 o
  -2   13    8       2.56       0.29       1.12 o
  -1   13    8       1.74       0.22       0.25 o
   0   13    8       1.62       0.27       0.46 o
   1   13    8       1.72       0.17       0.70 o
   2   13    8       1.38       0.25       0.66 o
   3   13    8       3.36       0.14       3.35 o
   4   13    8       5.67       0.13       5.28 o
   5   13    8       1.91       0.16       1.55 o
   6   13    8       1.86       0.16       0.99 o
   7   13    8       3.31       0.13       3.21 o
   8   13    8       2.02       0.17       0.38 o
   9   13    8       2.14       0.14       1.82 o
  10   13    8       2.18       0.18       0.86 o
  11   13    8       4.76       0.19       4.75 o
  12   13    8       3.23       0.16       3.19 o
   0   14    8       1.77       0.23       0.36 o
   1   14    8       2.42       0.19       1.45 o
   2   14    8       1.22       0.32       0.38 o
   3   14    8       2.74       0.14       2.54 o
   4   14    8       1.65       0.23       0.34 o
   5   14    8       3.52       0.14       3.62 o
   6   14    8       4.89       0.16       5.24 o
   7   14    8       2.07       0.16       0.93 o
   8   14    8       2.30       0.14       2.18 o
   9   14    8       1.59       0.20       0.75 o
  10   14    8       2.57       0.19       2.13 o
  11   14    8       1.90       0.22       0.83 o
   2   15    8       3.84       0.15       4.11 o
   3   15    8       4.60       0.16       5.02 o
   4   15    8       1.14       0.38       0.19 o
   5   15    8       0.99       0.39       0.54 o
   6   15    8       2.37       0.16       2.48 o
   7   15    8       3.17       0.18       3.23 o
   8   15    8       1.72       0.19       1.17 o
   9   15    8       2.02       0.15       1.31 o
   5   16    8       1.96       0.38       0.02 o
   6   16    8       2.12       0.46       1.76 o
  -3  -11    9       2.76       0.19       2.65 o
  -2  -11    9       1.53       0.27       0.71 o
  -1  -11    9       1.88       0.19       0.27 o
   0  -11    9       2.11       0.18       0.95 o
   1  -11    9       1.47       0.26       1.38 o
   2  -11    9       4.32       0.37       3.98 o
  -5  -10    9       3.16       0.25       3.38 o
  -4  -10    9       1.00       0.50       0.04 o
  -3  -10    9       2.13       0.21       1.16 o
  -2  -10    9       3.22       0.17       3.45 o
  -1  -10    9       3.77       0.19       3.68 o
   0  -10    9       1.90       0.18       0.50 o
   1  -10    9       1.87       0.17       0.69 o
   2  -10    9       3.82       0.24       4.26 o
   3  -10    9       2.93       0.17       2.94 o
   4  -10    9       1.74       0.23       0.79 o
  -6   -9    9       1.89       0.34       0.65 o
  -5   -9    9       2.79       0.31       2.36 o
  -4   -9    9       8.52       0.19       8.31 o
  -3   -9    9       9.10       0.17       9.06 o
  -2   -9    9       2.27       0.15       2.34 o
  -1   -9    9       0.99       0.46       1.37 o
   0   -9    9       4.00       0.24       4.12 o
   1   -9    9      10.63       0.16      10.31 o
   2   -9    9       7.16       0.14       7.06 o
   3   -9    9       2.48       0.17       2.06 o
   4   -9    9       3.56       0.15       3.65 o
   5   -9    9       2.99       0.16       3.06 o
   6   -9    9       3.57       0.17       3.48 o
  -7   -8    9       2.06       0.29       2.44 o
  -6   -8    9       1.91       0.42       1.14 o
  -5   -8    9       1.59       0.27       0.47 o
  -4   -8    9       5.97       0.17       5.89 o
  -3   -8    9      10.27       0.17      10.08 o
  -2   -8    9       8.42       0.12       8.87 o
  -1   -8    9       4.15       0.14       4.70 o
   0   -8    9       4.63       0.34       4.93 o
   1   -8    9       4.80       0.39       4.89 o
   2   -8    9      12.32       0.15      12.34 o
   3   -8    9       4.04       0.17       4.33 o
   4   -8    9       8.12       0.12       8.39 o
   5   -8    9       4.74       0.15       4.93 o
   6   -8    9       1.88       0.20       0.46 o
   7   -8    9       1.91       0.19       0.20 o
  -7   -7    9       1.98       0.42       1.35 o
  -6   -7    9       4.49       0.57       4.76 o
  -5   -7    9       6.06       0.16       6.57 o
  -4   -7    9       7.52       0.16       8.02 o
  -3   -7    9       1.64       0.18       0.52 o
  -2   -7    9       1.68       0.17       1.51 o
  -1   -7    9       6.49       0.12       7.28 o
   0   -7    9       6.90       0.11       6.93 o
   1   -7    9      14.98       0.17      15.16 o
   2   -7    9       2.56       0.15       1.91 o
   3   -7    9       2.59       0.15       2.68 o
   4   -7    9       2.70       0.16       2.74 o
   5   -7    9       5.72       0.16       5.74 o
   6   -7    9       2.10       0.18       1.41 o
   7   -7    9       1.39       0.30       0.30 o
   8   -7    9       1.45       0.33       0.12 o
  -8   -6    9       1.64       0.35       0.55 o
  -7   -6    9       0.71       1.13       0.67 o
  -6   -6    9       1.73       0.28       0.15 o
  -5   -6    9       1.44       0.23       0.70 o
  -4   -6    9       6.29       0.17       6.53 o
  -3   -6    9       4.62       0.14       4.97 o
  -2   -6    9       8.68       0.12       9.00 o
  -1   -6    9       4.23       0.11       4.11 o
   0   -6    9       5.49       0.19       5.29 o
   1   -6    9      11.10       0.12      11.11 o
   2   -6    9       2.73       0.13       2.66 o
   3   -6    9       2.43       0.19       1.44 o
   4   -6    9       1.18       0.28       0.65 o
   5   -6    9       5.35       0.11       5.63 o
   6   -6    9       2.58       0.19       2.80 o
   7   -6    9       5.52       0.13       5.52 o
   8   -6    9       4.41       0.14       4.75 o
   9   -6    9       1.75       0.20       1.14 o
  -8   -5    9       4.28       0.28       4.61 o
  -7   -5    9       3.29       0.18       4.33 o
  -6   -5    9       2.81       0.28       2.39 o
  -5   -5    9       1.59       0.18       0.89 o
  -4   -5    9       6.59       0.14       6.45 o
  -3   -5    9      15.56       0.22      15.62 o
  -2   -5    9       7.24       0.10       7.76 o
  -1   -5    9       5.29       0.11       5.63 o
   0   -5    9       1.68       0.16       0.51 o
   1   -5    9       3.36       0.11       3.01 o
   2   -5    9      10.66       0.54      10.76 o
   3   -5    9       1.69       0.20       0.64 o
   4   -5    9      10.88       0.13      11.17 o
   5   -5    9      10.80       0.11      10.99 o
   6   -5    9       7.77       0.11       8.04 o
   7   -5    9       3.21       0.13       3.52 o
   8   -5    9       2.79       0.14       2.61 o
   9   -5    9       1.54       0.21       0.73 o
  10   -5    9       3.18       0.14       3.29 o
  -8   -4    9       1.51       0.22       1.40 o
  -7   -4    9       3.82       0.18       4.24 o
  -6   -4    9       1.25       0.22       0.57 o
  -5   -4    9      13.57       0.13      13.05 o
  -4   -4    9      14.44       0.14      14.50 o
  -3   -4    9       5.42       0.10       5.63 o
  -2   -4    9      12.97       0.10      13.68 o
  -1   -4    9       4.58       0.13       4.18 o
   0   -4    9      17.61       0.13      17.29 o
   1   -4    9       6.59       0.24       7.22 o
   2   -4    9      12.85       0.14      12.74 o
   3   -4    9       4.51       0.09       4.89 o
   4   -4    9      10.05       0.09       9.75 o
   5   -4    9      14.45       0.11      14.46 o
   6   -4    9       7.26       0.11       7.87 o
   7   -4    9      11.40       0.12      11.20 o
   8   -4    9       8.67       0.13       8.63 o
   9   -4    9       3.11       0.14       2.98 o
  10   -4    9       3.03       0.17       3.06 o
  -8   -3    9       1.25       0.46       0.98 o
  -7   -3    9       2.41       0.15       3.13 o
  -6   -3    9       5.24       0.14       5.28 o
  -5   -3    9       5.36       0.23       5.80 o
  -4   -3    9       2.17       0.12       2.29 o
  -3   -3    9       1.27       0.16       1.42 o
  -2   -3    9       6.69       0.09       6.90 o
  -1   -3    9      14.12       0.10      13.47 o
   0   -3    9       1.65       0.14       1.23 o
   1   -3    9       4.31       0.11       4.62 o
   2   -3    9       7.33       0.09       7.76 o
   3   -3    9      10.87       0.09      11.82 o
   4   -3    9       2.36       0.13       1.49 o
   5   -3    9       8.39       0.09       8.27 o
   6   -3    9       6.53       0.25       6.83 o
   7   -3    9      11.26       0.13      11.46 o
   8   -3    9       4.01       0.12       4.63 o
   9   -3    9       7.39       0.13       7.95 o
  10   -3    9       2.43       0.16       2.82 o
  11   -3    9       5.04       0.18       5.64 o
  -8   -2    9       1.71       0.30       0.74 o
  -7   -2    9       1.45       0.26       1.43 o
  -6   -2    9       1.46       0.17       0.96 o
  -5   -2    9       4.22       0.11       4.08 o
  -4   -2    9       9.65       0.34       9.37 o
  -3   -2    9       4.01       0.10       4.19 o
  -2   -2    9       1.31       0.19       0.10 o
  -1   -2    9      10.28       0.08      11.00 o
   0   -2    9       1.83       0.10       2.24 o
   1   -2    9      17.44       0.23      17.41 o
   2   -2    9       4.51       0.09       4.57 o
   3   -2    9       2.77       0.11       2.60 o
   4   -2    9      13.76       0.10      14.48 o
   5   -2    9       6.85       0.09       6.66 o
   6   -2    9      14.70       0.12      14.90 o
   7   -2    9       5.01       0.23       5.89 o
   8   -2    9       5.73       0.11       5.64 o
   9   -2    9       2.43       0.14       2.83 o
  10   -2    9       6.16       0.13       6.12 o
  11   -2    9       3.33       0.13       3.23 o
  12   -2    9       3.00       0.14       3.25 o
  -8   -1    9       1.66       0.33       0.46 o
  -7   -1    9       1.71       0.19       1.97 o
  -6   -1    9       1.95       0.16       2.38 o
  -5   -1    9       5.66       0.12       5.74 o
  -4   -1    9       7.97       0.12       8.00 o
  -3   -1    9       1.69       0.15       2.11 o
  -2   -1    9       1.10       0.23       0.99 o
  -1   -1    9       1.22       0.13       0.11 o
   0   -1    9       6.96       0.10       6.95 o
   1   -1    9      11.97       0.09      12.23 o
   2   -1    9      28.21       0.13      28.47 o
   3   -1    9       8.94       0.09       9.33 o
   4   -1    9      20.25       0.11      19.48 o
   5   -1    9      20.60       0.12      20.61 o
   6   -1    9      15.04       0.11      15.00 o
   7   -1    9      23.15       0.13      22.24 o
   8   -1    9       2.59       0.11       2.74 o
   9   -1    9      11.76       0.13      11.90 o
  10   -1    9       2.27       0.15       1.58 o
  11   -1    9       3.54       0.13       3.63 o
  12   -1    9       2.88       0.14       2.74 o
  -8    0    9       1.74       0.27       0.55 o
  -7    0    9       7.03       0.18       6.75 o
  -6    0    9       6.65       0.20       6.48 o
  -5    0    9       2.61       0.16       3.42 o
  -4    0    9       2.03       0.13       1.18 o
  -3    0    9       2.69       0.09       2.91 o
  -2    0    9       7.60       0.09       7.62 o
  -1    0    9      17.31       0.50      16.78 o
   0    0    9      25.60       0.12      25.72 o
   1    0    9       4.37       0.08       5.88 o
   2    0    9       7.21       0.07       6.52 o
   3    0    9       2.61       0.09       2.15 o
   4    0    9       2.23       0.11       2.16 o
   5    0    9      23.29       0.12      24.03 o
   6    0    9       2.46       0.12       2.13 o
   7    0    9       9.09       0.17       9.42 o
   8    0    9      13.61       0.12      13.54 o
   9    0    9       1.68       0.17       1.39 o
  10    0    9       9.62       0.13       9.77 o
  11    0    9       1.81       0.16       1.11 o
  12    0    9       2.29       0.15       1.26 o
  13    0    9       1.65       0.52       0.46 o
  -8    1    9       1.77       0.31       0.53 o
  -7    1    9       1.67       0.18       1.01 o
  -6    1    9       3.35       0.26       3.83 o
  -5    1    9       5.32       0.11       5.56 o
  -4    1    9       1.32       0.20       0.63 o
  -3    1    9       1.88       0.15       1.22 o
  -2    1    9       1.51       0.15       1.20 o
  -1    1    9       2.83       0.09       2.84 o
   0    1    9      16.80       0.09      16.78 o
   1    1    9      13.98       0.13      14.10 o
   2    1    9       2.04       0.11       1.34 o
   3    1    9       1.41       0.16       0.60 o
   4    1    9      16.40       0.10      16.62 o
   5    1    9      25.37       0.13      24.77 o
   6    1    9       1.42       0.20       0.35 o
   7    1    9       1.78       0.15       1.33 o
   8    1    9       3.51       0.11       3.82 o
   9    1    9       3.20       0.11       3.13 o
  10    1    9       5.71       0.23       5.97 o
  11    1    9       1.75       0.18       0.82 o
  12    1    9       1.72       0.16       0.10 o
  13    1    9       2.04       0.15       0.97 o
  -8    2    9       1.83       0.26       0.75 o
  -7    2    9       1.81       0.24       1.28 o
  -6    2    9       3.06       0.16       3.53 o
  -5    2    9       2.43       0.15       2.22 o
  -4    2    9       1.95       0.18       2.47 o
  -3    2    9      10.95       0.12      10.73 o
  -2    2    9       1.59       0.13       2.16 o
  -1    2    9       2.20       0.11       1.60 o
   0    2    9      23.17       0.12      23.26 o
   1    2    9      47.77       0.39      48.16 o
   2    2    9      46.23       0.18      46.94 o
   3    2    9       2.62       0.10       1.34 o
   5    2    9      11.59       0.10      11.88 o
   6    2    9      22.78       0.12      23.55 o
   7    2    9       2.84       0.11       2.57 o
   8    2    9       4.64       0.08       5.14 o
   9    2    9       1.90       0.14       1.57 o
  10    2    9       2.50       0.12       2.46 o
  11    2    9       2.47       0.12       2.86 o
  12    2    9       1.68       0.21       0.59 o
  13    2    9       1.57       0.20       1.14 o
  -8    3    9       2.05       0.26       0.28 o
  -7    3    9       1.77       0.23       1.20 o
  -6    3    9       3.16       0.20       3.27 o
  -5    3    9       5.67       0.14       6.01 o
  -4    3    9       2.23       0.11       1.95 o
  -3    3    9       1.54       0.17       0.62 o
  -2    3    9       4.80       0.09       4.64 o
  -1    3    9      17.85       0.23      18.16 o
   0    3    9      19.34       0.10      18.67 o
   1    3    9       5.20       0.09       4.74 o
   2    3    9      15.76       0.10      16.25 o
   3    3    9       8.84       0.08       8.95 o
   4    3    9      22.29       0.13      22.22 o
   5    3    9      23.79       0.13      23.15 o
   7    3    9      12.01       0.11      12.20 o
   8    3    9       3.38       0.10       3.31 o
   9    3    9       6.39       0.19       6.12 o
  10    3    9       4.28       0.11       4.03 o
  11    3    9       2.06       0.14       1.63 o
  12    3    9       2.31       0.21       2.14 o
  13    3    9       2.62       0.15       2.78 o
  -7    4    9       1.71       0.24       1.14 o
  -6    4    9       2.09       0.19       1.49 o
  -5    4    9       2.82       0.20       3.02 o
  -4    4    9       3.32       0.11       4.03 o
  -3    4    9       1.78       0.13       1.30 o
  -2    4    9       7.18       0.09       7.18 o
  -1    4    9       7.65       0.09       6.84 o
   0    4    9      14.02       0.10      14.26 o
   1    4    9      15.74       0.10      15.55 o
   2    4    9       6.92       0.07       7.45 o
   3    4    9      24.29       0.13      22.95 o
   4    4    9      19.44       0.11      20.36 o
   5    4    9       6.97       0.08       7.58 o
   6    4    9       4.58       0.09       4.62 o
   7    4    9       8.63       0.09       8.39 o
   8    4    9       3.32       0.10       3.04 o
   9    4    9       6.93       0.09       6.82 o
  10    4    9       6.07       0.10       5.98 o
  11    4    9       7.55       0.22       7.46 o
  12    4    9       4.85       0.28       4.81 o
  13    4    9       1.77       0.19       1.22 o
  14    4    9       1.84       0.39       1.53 o
  -7    5    9       1.92       0.24       1.28 o
  -6    5    9       1.56       0.25       0.87 o
  -5    5    9       5.50       0.17       5.40 o
  -4    5    9       6.48       0.11       6.26 o
  -3    5    9       2.88       0.11       2.51 o
  -2    5    9       1.85       0.14       1.99 o
  -1    5    9       3.48       0.10       3.27 o
   0    5    9      26.71       0.12      26.37 o
   1    5    9      15.16       0.11      15.52 o
   2    5    9      11.48       0.09      12.27 o
   3    5    9      14.85       0.10      14.76 o
   4    5    9      11.12       0.09      11.93 o
   5    5    9       8.32       0.09       8.30 o
   6    5    9       0.98       0.30       0.17 o
   7    5    9       6.14       0.08       5.78 o
   8    5    9       2.76       0.11       2.47 o
   9    5    9       2.27       0.13       2.23 o
  10    5    9      11.95       0.14      11.77 o
  11    5    9       2.22       0.16       1.82 o
  12    5    9       6.59       0.12       6.94 o
  13    5    9       2.09       0.17       1.72 o
  14    5    9       2.08       0.17       1.55 o
  -7    6    9       2.14       0.20       1.62 o
  -6    6    9       2.68       0.17       3.05 o
  -5    6    9       4.52       0.31       4.76 o
  -4    6    9       1.87       0.15       1.38 o
  -3    6    9       4.46       0.12       4.38 o
  -2    6    9       1.49       0.19       1.40 o
  -1    6    9       5.69       0.08       5.94 o
   0    6    9       6.72       0.16       6.27 o
   1    6    9       7.54       0.09       8.15 o
   2    6    9      15.76       0.11      15.41 o
   3    6    9       3.54       0.09       3.21 o
   4    6    9       9.82       0.09      10.23 o
   5    6    9       6.89       0.09       7.01 o
   6    6    9      11.78       0.11      12.18 o
   7    6    9       3.00       0.11       2.85 o
   8    6    9       2.31       0.14       1.71 o
   9    6    9       2.70       0.11       2.39 o
  10    6    9       7.13       0.11       7.62 o
  11    6    9      10.14       0.13       9.82 o
  12    6    9       3.76       0.24       4.14 o
  13    6    9       2.89       0.14       2.72 o
  14    6    9       1.77       0.21       0.26 o
  -6    7    9       1.65       0.35       0.91 o
  -5    7    9       3.26       0.14       3.39 o
  -4    7    9       2.05       0.17       1.39 o
  -3    7    9       3.42       0.13       4.07 o
  -2    7    9      11.91       0.16      11.58 o
  -1    7    9       5.62       0.10       4.99 o
   0    7    9       6.11       0.13       6.56 o
   1    7    9       2.10       0.12       1.80 o
   2    7    9       9.90       0.10       9.91 o
   3    7    9      14.72       0.11      14.80 o
   4    7    9      12.21       0.10      12.35 o
   5    7    9      12.12       0.11      11.84 o
   6    7    9       5.63       0.08       5.49 o
   7    7    9       2.43       0.14       1.29 o
   8    7    9       2.97       0.11       3.04 o
   9    7    9       6.99       0.11       6.84 o
  10    7    9       7.31       0.12       7.43 o
  11    7    9       2.01       0.18       1.44 o
  12    7    9       3.70       0.14       4.25 o
  13    7    9       3.43       0.15       2.90 o
  14    7    9       1.98       0.20       0.89 o
  -5    8    9       2.95       0.15       3.11 o
  -4    8    9       2.36       0.15       1.53 o
  -3    8    9       1.31       0.26       0.02 o
  -2    8    9       5.03       0.25       5.26 o
  -1    8    9       4.41       0.11       3.90 o
   0    8    9       6.58       0.19       6.51 o
   1    8    9       1.16       0.23       0.80 o
   2    8    9      10.33       0.11      10.61 o
   3    8    9       9.12       0.09       9.34 o
   4    8    9       6.70       0.15       6.77 o
   5    8    9       1.76       0.17       1.92 o
   6    8    9       1.98       0.18       1.13 o
   7    8    9      12.24       0.11      12.12 o
   8    8    9       1.69       0.19       1.09 o
   9    8    9       7.36       0.10       7.44 o
  10    8    9       3.34       0.12       3.28 o
  11    8    9       3.04       0.16       3.54 o
  12    8    9       2.69       0.16       2.89 o
  13    8    9       1.67       0.24       0.79 o
  14    8    9       1.66       0.32       0.77 o
  -5    9    9       1.80       0.20       0.32 o
  -4    9    9       1.59       0.22       0.41 o
  -3    9    9       1.72       0.22       0.57 o
  -2    9    9       2.58       0.14       2.59 o
  -1    9    9       6.81       0.12       6.93 o
   0    9    9       2.78       0.18       3.10 o
   1    9    9       1.90       0.12       2.34 o
   2    9    9       1.75       0.16       0.42 o
   3    9    9       2.52       0.11       1.96 o
   4    9    9       1.95       0.15       2.33 o
   5    9    9      18.30       0.13      17.53 o
   6    9    9       7.62       0.10       7.41 o
   7    9    9       1.64       0.19       0.53 o
   8    9    9       1.47       0.19       0.56 o
   9    9    9       6.13       0.11       5.99 o
  10    9    9      16.53       0.88      16.11 o
  11    9    9       3.99       0.20       4.75 o
  12    9    9       3.98       0.17       3.74 o
  13    9    9       4.50       0.15       4.59 o
  -4   10    9       2.07       0.19       0.85 o
  -3   10    9       3.27       0.14       2.85 o
  -2   10    9       3.14       0.22       3.10 o
  -1   10    9       1.94       0.18       1.46 o
   0   10    9       4.54       0.11       4.80 o
   1   10    9       4.26       0.17       4.29 o
   2   10    9       2.11       0.13       2.14 o
   3   10    9       8.24       0.11       8.64 o
   4   10    9       9.41       0.11       8.91 o
   5   10    9      10.36       0.11      10.33 o
   6   10    9       2.48       0.12       2.35 o
   7   10    9       1.77       0.16       1.25 o
   8   10    9       7.16       0.11       7.25 o
   9   10    9       5.63       0.13       5.53 o
  10   10    9       1.96       0.15       1.45 o
  11   10    9       6.83       0.12       6.49 o
  12   10    9       3.27       0.16       3.37 o
  13   10    9       1.52       0.29       0.63 o
  -3   11    9       2.10       0.22       1.17 o
  -2   11    9       2.86       0.15       2.60 o
  -1   11    9       4.52       0.34       4.75 o
   0   11    9       7.46       0.15       7.68 o
   1   11    9       5.50       0.12       5.84 o
   2   11    9       1.95       0.14       1.37 o
   3   11    9       2.92       0.14       3.25 o
   4   11    9       2.24       0.13       2.31 o
   5   11    9       8.21       0.11       7.77 o
   6   11    9       7.53       0.11       7.87 o
   7   11    9       2.30       0.14       2.45 o
   8   11    9       3.24       0.13       3.13 o
   9   11    9       2.37       0.13       2.31 o
  10   11    9       1.40       0.23       0.05 o
  11   11    9       2.56       0.16       2.17 o
  12   11    9       3.25       0.27       3.58 o
  13   11    9       2.27       0.19       1.77 o
  -2   12    9       2.24       0.17       0.70 o
  -1   12    9       4.11       0.16       4.22 o
   0   12    9       1.61       0.23       0.04 o
   1   12    9       2.46       0.14       2.00 o
   2   12    9       1.94       0.17       1.59 o
   3   12    9       2.58       0.14       2.70 o
   4   12    9       8.03       0.13       8.10 o
   5   12    9       8.83       0.12       9.03 o
   6   12    9       5.76       0.11       5.91 o
   7   12    9       2.03       0.14       1.22 o
   8   12    9       5.21       0.18       5.30 o
   9   12    9       5.67       0.22       6.30 o
  10   12    9       1.91       0.16       1.32 o
  11   12    9       1.28       0.33       1.51 o
  12   12    9       0.96       0.49       0.69 o
  -1   13    9       2.96       0.17       2.56 o
   0   13    9       1.68       0.24       1.00 o
   1   13    9       1.99       0.19       1.04 o
   2   13    9       2.26       0.14       1.96 o
   3   13    9       5.27       0.12       5.58 o
   4   13    9       5.18       0.14       5.19 o
   5   13    9       3.11       0.13       2.67 o
   6   13    9       5.36       0.24       5.72 o
   7   13    9       2.38       0.14       2.59 o
   8   13    9       1.66       0.19       0.73 o
   9   13    9       1.66       0.20       0.07 o
  10   13    9       2.45       0.15       1.89 o
  11   13    9       1.07       0.44       0.44 o
   1   14    9       2.02       0.23       1.40 o
   2   14    9       2.79       0.19       2.66 o
   3   14    9       2.00       0.17       1.59 o
   4   14    9       3.69       0.13       3.92 o
   5   14    9       4.32       0.15       4.98 o
   6   14    9       1.52       0.23       0.61 o
   7   14    9       3.41       0.13       3.56 o
   8   14    9       2.16       0.14       2.02 o
   9   14    9       1.78       0.17       1.49 o
  10   14    9       2.79       0.25       1.83 o
   3   15    9       2.42       0.14       1.90 o
   4   15    9       3.46       0.17       3.37 o
   5   15    9       2.09       0.18       1.47 o
   6   15    9       1.88       0.18       1.21 o
   7   15    9       2.51       0.17       2.38 o
   8   15    9       2.02       0.15       1.32 o
   9   15    9       1.84       0.17       1.31 o
  -3  -10   10       3.08       0.21       3.02 o
  -2  -10   10       4.49       0.23       4.44 o
  -1  -10   10       3.91       0.18       4.04 o
   0  -10   10       2.33       0.16       1.83 o
   1  -10   10       1.47       0.27       0.47 o
   2  -10   10       2.37       0.16       2.04 o
   3  -10   10       2.34       0.37       2.66 o
  -4   -9   10       1.20       0.41       0.63 o
  -3   -9   10       2.61       0.20       2.53 o
  -2   -9   10       5.84       0.18       5.62 o
  -1   -9   10       3.91       0.16       4.12 o
   0   -9   10       2.33       0.18       2.40 o
   1   -9   10       2.35       0.15       2.12 o
   2   -9   10       6.00       0.15       6.05 o
   3   -9   10       3.59       0.17       3.71 o
   4   -9   10       2.84       0.20       2.86 o
   5   -9   10       3.68       0.16       3.80 o
  -5   -8   10       1.86       0.30       1.61 o
  -4   -8   10       4.23       0.17       4.59 o
  -3   -8   10       6.47       0.21       7.00 o
  -2   -8   10       1.83       0.23       0.77 o
  -1   -8   10      12.82       1.01      12.49 o
   0   -8   10       4.62       0.15       5.09 o
   1   -8   10       2.03       0.19       0.91 o
   2   -8   10       2.11       0.16       1.71 o
   3   -8   10       3.56       0.20       3.60 o
   4   -8   10       3.05       0.15       3.16 o
   5   -8   10       1.85       0.22       0.40 o
   6   -8   10       1.71       0.26       1.25 o
  -6   -7   10       2.12       0.29       1.72 o
  -5   -7   10       1.92       0.33       1.43 o
  -4   -7   10       2.39       0.17       1.99 o
  -3   -7   10      13.27       1.22      12.57 o
  -2   -7   10      11.51       0.17      11.36 o
  -1   -7   10       4.73       0.14       5.45 o
   0   -7   10       9.03       0.14       9.44 o
   1   -7   10       1.99       0.17       0.97 o
   2   -7   10       9.11       0.13       9.17 o
   3   -7   10       5.14       0.21       5.11 o
   4   -7   10       2.22       0.19       1.27 o
   5   -7   10       1.61       0.29       0.77 o
   6   -7   10       1.68       0.24       0.58 o
   7   -7   10       1.98       0.20       0.89 o
  -7   -6   10       2.09       0.30       0.24 o
  -6   -6   10       1.72       0.34       0.17 o
  -5   -6   10       3.06       0.15       3.47 o
  -4   -6   10       5.91       0.18       5.74 o
  -3   -6   10       3.46       0.17       3.61 o
  -2   -6   10       2.76       0.20       3.51 o
  -1   -6   10       4.78       0.12       4.97 o
   0   -6   10       5.05       0.24       5.67 o
   1   -6   10       4.07       0.20       4.10 o
   2   -6   10       5.85       0.12       5.52 o
   3   -6   10       5.11       0.14       5.36 o
   4   -6   10      12.01       0.15      12.36 o
   5   -6   10       6.92       0.12       6.88 o
   6   -6   10       2.05       0.17       0.27 o
   7   -6   10       1.82       0.21       1.27 o
   8   -6   10       2.41       0.19       2.24 o
  -7   -5   10       2.49       0.27       2.32 o
  -6   -5   10       3.30       0.24       3.52 o
  -5   -5   10       2.23       0.16       2.28 o
  -4   -5   10       1.57       0.22       0.82 o
  -3   -5   10       1.59       0.22       0.07 o
  -2   -5   10       1.26       0.23       1.51 o
  -1   -5   10       2.28       0.15       2.23 o
   0   -5   10       8.32       0.11       8.14 o
   1   -5   10      12.13       0.14      11.79 o
   2   -5   10       6.13       0.10       5.83 o
   3   -5   10       1.88       0.16       0.78 o
   4   -5   10       2.58       0.18       2.87 o
   5   -5   10      13.07       0.15      12.56 o
   6   -5   10       3.72       0.13       3.27 o
   7   -5   10      11.04       0.16      11.20 o
   8   -5   10       6.84       0.16       6.93 o
   9   -5   10       2.34       0.16       2.25 o
  -7   -4   10       4.36       0.19       5.67 o
  -6   -4   10       2.29       0.15       2.41 o
  -5   -4   10       1.75       0.19       1.63 o
  -4   -4   10       1.38       0.18       0.24 o
  -3   -4   10      10.14       0.11       9.91 o
  -2   -4   10       8.62       0.10       8.44 o
  -1   -4   10       3.01       0.11       3.49 o
   0   -4   10       4.01       0.10       3.64 o
   1   -4   10       5.69       0.13       6.55 o
   2   -4   10       2.94       0.11       3.49 o
   3   -4   10       3.01       0.15       2.87 o
   4   -4   10       9.15       0.11       9.30 o
   5   -4   10       1.47       0.18       0.83 o
   6   -4   10      12.47       0.13      11.94 o
   7   -4   10       7.34       0.12       7.32 o
   8   -4   10       6.09       0.12       5.61 o
   9   -4   10      10.77       0.82      10.56 o
  10   -4   10       1.53       0.23       0.27 o
  -8   -3   10       1.57       0.34       0.66 o
  -7   -3   10       3.72       0.17       4.21 o
  -6   -3   10       2.33       0.12       3.12 o
  -5   -3   10       5.25       0.15       5.67 o
  -4   -3   10       9.70       0.13       9.45 o
  -3   -3   10       8.29       0.11       8.50 o
  -2   -3   10       2.53       0.13       2.63 o
  -1   -3   10       1.19       0.19       0.23 o
   0   -3   10       1.83       0.12       1.69 o
   1   -3   10       6.24       0.18       6.56 o
   2   -3   10       6.66       0.09       7.23 o
   3   -3   10       7.95       0.10       8.26 o
   4   -3   10      14.19       0.11      13.67 o
   5   -3   10       3.41       0.10       3.45 o
   6   -3   10       5.35       0.11       5.54 o
   7   -3   10       8.07       0.11       7.97 o
   8   -3   10       5.17       0.22       5.46 o
   9   -3   10       3.10       0.14       3.85 o
  10   -3   10       2.62       0.13       2.63 o
  11   -3   10       1.85       0.18       0.02 o
  -8   -2   10       1.85       0.31       1.24 o
  -7   -2   10       2.45       0.25       2.20 o
  -6   -2   10       1.36       0.19       0.58 o
  -5   -2   10       1.65       0.16       1.29 o
  -4   -2   10       5.60       0.30       6.15 o
  -3   -2   10       2.43       0.11       2.36 o
  -2   -2   10       2.22       0.13       1.73 o
  -1   -2   10       2.54       0.11       2.08 o
   0   -2   10      17.16       0.12      17.12 o
   1   -2   10       1.82       0.13       2.54 o
   2   -2   10       9.20       0.09       9.46 o
   3   -2   10       4.78       0.08       5.48 o
   4   -2   10       2.52       0.13       1.24 o
   5   -2   10      12.43       0.22      12.33 o
   6   -2   10       5.35       0.10       5.57 o
   7   -2   10       7.64       0.11       7.88 o
   8   -2   10       1.59       0.21       0.53 o
   9   -2   10       2.58       0.13       2.16 o
  10   -2   10       1.57       0.21       0.21 o
  11   -2   10       1.86       0.19       1.46 o
  -8   -1   10       2.24       0.28       1.82 o
  -7   -1   10       3.31       0.25       3.84 o
  -6   -1   10       2.39       0.15       3.19 o
  -5   -1   10       0.98       0.26       0.54 o
  -4   -1   10       1.62       0.18       0.52 o
  -3   -1   10       2.37       0.12       2.76 o
  -2   -1   10      13.26       0.13      13.09 o
  -1   -1   10      11.10       0.11      10.92 o
   0   -1   10      12.00       0.09      12.41 o
   1   -1   10      29.35       0.13      29.44 o
   2   -1   10       4.67       0.09       5.11 o
   3   -1   10      19.21       0.12      19.21 o
   4   -1   10       8.49       0.10       9.03 o
   5   -1   10       5.72       0.09       6.18 o
   6   -1   10      20.16       0.13      19.87 o
   7   -1   10       6.43       0.10       6.82 o
   8   -1   10      12.95       0.14      13.19 o
   9   -1   10       2.62       0.14       2.69 o
  10   -1   10       1.96       0.16       0.74 o
  11   -1   10       1.40       0.21       0.52 o
  12   -1   10       1.95       0.16       0.68 o
  -8    0   10       0.81       0.82       0.21 o
  -7    0   10       1.18       0.31       0.72 o
  -6    0   10       2.02       0.17       2.21 o
  -5    0   10       1.14       0.23       0.83 o
  -4    0   10       9.48       0.14       9.22 o
  -3    0   10      12.47       0.13      12.08 o
  -2    0   10       8.84       0.11       9.35 o
  -1    0   10       4.52       0.09       4.16 o
   0    0   10       2.06       0.11       2.05 o
   1    0   10      30.60       0.12      30.97 o
   2    0   10      38.00       0.84      36.86 o
   3    0   10      14.59       0.11      15.29 o
   4    0   10       3.88       0.09       3.97 o
   5    0   10       6.63       0.22       7.62 o
   6    0   10      12.19       0.11      12.52 o
   7    0   10      18.73       0.12      17.86 o
   8    0   10       1.95       0.17       1.10 o
   9    0   10       4.73       0.12       5.15 o
  10    0   10       2.23       0.12       2.37 o
  11    0   10       1.26       0.25       0.63 o
  12    0   10       1.90       0.16       0.93 o
  -7    1   10       1.99       0.21       1.75 o
  -6    1   10       1.99       0.16       1.65 o
  -5    1   10       1.22       0.22       0.70 o
  -4    1   10       1.77       0.15       1.37 o
  -3    1   10       4.56       0.10       4.46 o
  -2    1   10       6.76       0.10       6.84 o
  -1    1   10      10.07       0.11      10.28 o
   0    1   10       4.58       0.08       4.38 o
   1    1   10      15.71       0.10      15.79 o
   2    1   10      12.09       0.10      12.55 o
   3    1   10       3.68       0.09       3.29 o
   4    1   10       1.67       0.13       0.97 o
   5    1   10       6.93       0.09       7.18 o
   6    1   10       4.04       0.10       4.46 o
   7    1   10       5.71       0.09       5.55 o
   8    1   10       4.86       0.20       4.84 o
   9    1   10       6.10       0.10       5.97 o
  10    1   10       5.00       0.11       4.78 o
  11    1   10       1.75       0.14       1.42 o
  12    1   10       2.00       0.15       1.91 o
  13    1   10       2.91       0.15       3.08 o
  -7    2   10       1.49       0.24       0.82 o
  -6    2   10       2.18       0.18       2.28 o
  -5    2   10       1.92       0.21       1.98 o
  -4    2   10       1.73       0.16       0.72 o
  -3    2   10       7.07       0.12       7.39 o
  -2    2   10       5.22       0.10       5.78 o
  -1    2   10       8.61       0.10       8.58 o
   0    2   10      12.47       0.09      12.69 o
   1    2   10       4.17       0.09       5.00 o
   2    2   10      13.52       0.10      14.18 o
   3    2   10      16.98       0.10      16.95 o
   4    2   10      10.62       0.09      11.16 o
   5    2   10       2.94       0.10       3.81 o
   6    2   10       2.23       0.13       1.88 o
   7    2   10       1.31       0.25       1.28 o
   8    2   10       6.82       0.10       6.85 o
   9    2   10       5.31       0.10       5.56 o
  10    2   10       3.30       0.13       3.38 o
  11    2   10       1.51       0.22       0.18 o
  12    2   10       5.47       0.13       5.42 o
  13    2   10       1.91       0.18       0.56 o
  -7    3   10      -0.75       0.86       0.33 o
  -6    3   10       2.42       0.19       2.02 o
  -5    3   10       2.14       0.18       1.70 o
  -4    3   10       7.72       0.17       7.82 o
  -3    3   10       8.48       0.12       8.15 o
  -2    3   10       5.14       0.09       5.27 o
  -1    3   10      11.22       0.09      11.59 o
   0    3   10      11.00       0.09      11.14 o
   1    3   10      33.07       0.13      33.33 o
   2    3   10      31.81       0.12      31.56 o
   3    3   10       8.53       0.09       8.69 o
   4    3   10       5.27       0.11       5.10 o
   5    3   10       3.60       0.10       4.56 o
   6    3   10       1.53       0.17       0.91 o
   7    3   10       1.53       0.19       1.26 o
   8    3   10      10.54       0.40      10.46 o
   9    3   10       6.06       0.10       5.76 o
  10    3   10       2.22       0.14       1.66 o
  11    3   10       2.09       0.15       1.31 o
  12    3   10       1.86       0.16       1.33 o
  13    3   10       2.54       0.15       2.44 o
  -7    4   10       2.56       0.23       2.99 o
  -6    4   10       2.23       0.19       0.10 o
  -5    4   10       3.22       0.18       3.17 o
  -4    4   10       3.63       0.19       3.54 o
  -3    4   10       2.71       0.14       2.78 o
  -2    4   10      19.40       0.11      18.44 o
  -1    4   10       4.30       0.09       4.25 o
   0    4   10       4.43       0.07       4.00 o
   1    4   10       1.14       0.23       0.06 o
   2    4   10       8.86       0.09       8.73 o
   3    4   10      16.24       0.11      16.20 o
   4    4   10       6.82       0.08       6.47 o
   5    4   10       7.91       0.10       8.48 o
   6    4   10       5.83       0.07       5.06 o
   7    4   10       8.23       0.09       8.46 o
   8    4   10      12.22       0.11      12.31 o
   9    4   10       4.49       0.17       4.40 o
  10    4   10       4.87       0.12       5.68 o
  11    4   10       4.09       0.12       4.07 o
  12    4   10       5.53       0.12       5.52 o
  13    4   10       3.77       0.14       4.23 o
  -6    5   10       1.56       0.29       0.89 o
  -5    5   10       3.18       0.19       3.14 o
  -4    5   10       2.15       0.19       1.99 o
  -3    5   10       4.24       0.15       4.32 o
  -2    5   10       2.75       0.11       3.45 o
  -1    5   10       1.64       0.13       0.94 o
   0    5   10       8.62       0.10       8.28 o
   1    5   10       9.54       0.16       9.78 o
   2    5   10       1.97       0.12       1.83 o
   3    5   10       3.90       0.09       4.15 o
   4    5   10       1.11       0.27       0.23 o
   5    5   10      16.18       0.11      16.46 o
   6    5   10       3.55       0.11       3.45 o
   7    5   10       7.61       0.09       7.14 o
   8    5   10       5.69       0.10       6.18 o
   9    5   10      17.02       0.12      16.84 o
  10    5   10       3.54       0.12       3.69 o
  11    5   10       3.80       0.12       4.10 o
  12    5   10       2.69       0.15       2.73 o
  13    5   10       1.34       0.26       0.34 o
  -6    6   10       0.70       0.81       0.50 o
  -5    6   10       3.56       0.17       3.59 o
  -4    6   10       6.05       0.38       6.05 o
  -3    6   10       6.18       0.12       6.05 o
  -2    6   10       3.10       0.18       3.17 o
  -1    6   10       3.19       0.09       3.81 o
   0    6   10       2.02       0.13       1.67 o
   1    6   10       9.89       0.10       9.83 o
   2    6   10      14.91       0.11      14.75 o
   3    6   10      10.22       0.09      10.22 o
   4    6   10       3.55       0.11       3.58 o
   5    6   10      14.24       0.11      14.88 o
   6    6   10       4.21       0.12       4.30 o
   7    6   10       6.19       0.13       6.00 o
   8    6   10       7.72       0.09       7.53 o
   9    6   10       3.86       0.11       4.27 o
  10    6   10      11.66       0.14      11.61 o
  11    6   10       1.61       0.20       0.58 o
  12    6   10       7.48       0.12       7.44 o
  13    6   10       3.76       0.16       3.66 o
  14    6   10       1.61       0.51       0.58 o
  -5    7   10       2.13       0.21       1.56 o
  -4    7   10       1.69       0.27       0.90 o
  -3    7   10       2.78       0.14       2.59 o
  -2    7   10       4.42       0.13       4.25 o
  -1    7   10       1.82       0.15       1.82 o
   0    7   10       1.71       0.13       1.22 o
   1    7   10       2.46       0.11       2.35 o
   2    7   10       5.65       0.09       5.05 o
   3    7   10       3.76       0.10       4.46 o
   4    7   10       3.67       0.10       3.50 o
   5    7   10       2.06       0.14       2.17 o
   6    7   10      22.09       0.13      20.74 o
   7    7   10      15.12       0.12      15.07 o
   8    7   10       3.58       0.11       4.24 o
   9    7   10       1.46       0.21       0.26 o
  10    7   10       4.47       0.16       4.68 o
  11    7   10       7.93       0.13       8.09 o
  12    7   10       2.42       0.15       2.12 o
  13    7   10       1.83       0.25       0.95 o
  -5    8   10       1.69       0.25       0.62 o
  -4    8   10       2.75       0.18       3.07 o
  -3    8   10       4.56       0.13       4.69 o
  -2    8   10       2.06       0.16       1.97 o
  -1    8   10       2.36       0.14       1.86 o
   0    8   10       1.79       0.14       0.07 o
   1    8   10       1.42       0.18       0.56 o
   2    8   10       4.20       0.09       3.72 o
   3    8   10      15.01       0.12      14.56 o
   4    8   10       1.41       0.21       1.16 o
   5    8   10       5.52       0.09       5.47 o
   6    8   10       1.30       0.29       1.45 o
   7    8   10       1.02       0.35       0.46 o
   8    8   10       9.29       0.10      10.09 o
   9    8   10       1.68       0.20       1.10 o
  10    8   10       2.66       0.13       2.65 o
  11    8   10       1.95       0.16       0.96 o
  12    8   10       2.39       0.12       2.02 o
  13    8   10       1.54       0.29       0.46 o
  -4    9   10       2.07       0.18       2.05 o
  -3    9   10       3.17       0.14       3.59 o
  -2    9   10       2.53       0.15       2.49 o
  -1    9   10       2.43       0.15       2.34 o
   0    9   10       1.36       0.21       0.26 o
   1    9   10       4.18       0.10       4.32 o
   2    9   10       6.50       0.10       6.43 o
   3    9   10       3.91       0.10       3.80 o
   4    9   10       1.93       0.13       1.55 o
   5    9   10       5.39       0.10       5.38 o
   6    9   10       6.09       0.10       6.43 o
   7    9   10       4.07       0.11       4.30 o
   8    9   10       2.72       0.19       2.38 o
   9    9   10       7.15       0.11       7.05 o
  10    9   10       1.88       0.14       2.00 o
  11    9   10       3.33       0.21       3.62 o
  12    9   10       1.75       0.22       1.35 o
  13    9   10       2.40       0.17       1.91 o
  -3   10   10       2.22       0.18       2.03 o
  -2   10   10       2.35       0.17       2.37 o
  -1   10   10       2.99       0.15       3.24 o
   0   10   10       1.60       0.21       0.63 o
   1   10   10       9.95       0.13      10.27 o
   2   10   10       4.08       0.11       4.18 o
   3   10   10       3.68       0.11       3.77 o
   4   10   10       1.31       0.27       0.31 o
   5   10   10      12.50       0.14      12.23 o
   6   10   10      17.35       0.16      16.87 o
   7   10   10       6.92       0.11       7.13 o
   8   10   10       5.89       0.23       5.92 o
   9   10   10       3.71       0.13       4.35 o
  10   10   10       4.50       0.19       4.52 o
  11   10   10       3.24       0.13       3.52 o
  12   10   10       1.75       0.23       0.48 o
  13   10   10       1.80       0.24       0.68 o
  -2   11   10       0.91       0.55       0.11 o
  -1   11   10       2.74       0.20       2.68 o
   0   11   10       1.57       0.32       0.26 o
   1   11   10       5.60       0.14       5.62 o
   2   11   10       8.03       0.12       7.81 o
   3   11   10       4.98       0.11       5.16 o
   4   11   10       1.48       0.22       0.05 o
   5   11   10       1.44       0.24       0.96 o
   6   11   10       5.59       0.18       5.75 o
   7   11   10       7.01       0.23       7.59 o
   8   11   10       1.63       0.20       0.33 o
   9   11   10       1.59       0.19       1.11 o
  10   11   10       3.02       0.14       3.18 o
  11   11   10       2.73       0.14       3.19 o
  12   11   10       2.09       0.20       1.29 o
  13   11   10      -0.77       1.56       0.06 o
  -1   12   10       1.08       0.46       0.42 o
   0   12   10       2.23       0.17       1.87 o
   1   12   10       2.25       0.14       1.85 o
   2   12   10       3.03       0.14       3.02 o
   3   12   10       2.37       0.14       2.05 o
   4   12   10       1.90       0.16       0.60 o
   5   12   10       2.11       0.15       1.87 o
   6   12   10       2.15       0.14       2.07 o
   7   12   10       2.78       0.13       2.95 o
   8   12   10       6.12       0.14       5.93 o
   9   12   10       3.35       0.13       3.95 o
  10   12   10       1.56       0.20       0.25 o
  11   12   10       2.51       0.17       2.18 o
  12   12   10       2.16       0.17       1.84 o
   0   13   10       3.00       0.19       2.99 o
   1   13   10       2.66       0.23       2.76 o
   2   13   10       2.17       0.14       1.58 o
   3   13   10       1.51       0.21       0.55 o
   4   13   10       4.94       0.12       5.09 o
   5   13   10       6.74       0.13       7.07 o
   6   13   10       5.14       0.13       5.61 o
   7   13   10       3.44       0.13       3.37 o
   8   13   10       4.73       0.20       4.33 o
   9   13   10       2.00       0.16       1.29 o
  10   13   10       2.41       0.16       1.83 o
  11   13   10       1.78       0.23       0.98 o
   1   14   10       2.34       0.18       1.83 o
   2   14   10       2.53       0.21       1.50 o
   3   14   10       1.73       0.23       1.67 o
   4   14   10       2.25       0.16       1.54 o
   5   14   10       4.30       0.21       4.61 o
   6   14   10       3.90       0.15       4.51 o
   7   14   10       4.34       0.13       4.84 o
   8   14   10       2.76       0.15       2.60 o
   9   14   10       2.08       0.16       1.96 o
  10   14   10       0.96       0.41       0.56 o
   4   15   10       2.37       0.19       1.42 o
   5   15   10       1.77       0.19       0.26 o
   6   15   10       1.64       0.23       0.87 o
   7   15   10       2.26       0.15       1.78 o
   8   15   10       2.08       0.16       1.18 o
  -2   -9   11       3.30       0.19       3.48 o
  -1   -9   11       2.13       0.31       0.63 o
   0   -9   11       1.65       0.27       0.56 o
   1   -9   11       2.66       0.16       2.75 o
   2   -9   11       4.26       0.18       4.67 o
   3   -9   11       2.66       0.17       2.35 o
  -4   -8   11       2.20       0.21       1.67 o
  -3   -8   11       2.26       0.19       2.38 o
  -2   -8   11       3.70       0.20       4.16 o
  -1   -8   11       3.49       0.20       3.26 o
   0   -8   11       2.95       0.15       2.89 o
   1   -8   11       2.03       0.20       0.53 o
   2   -8   11       3.05       0.15       2.70 o
   3   -8   11       2.03       0.20       0.92 o
   4   -8   11       2.50       0.19       2.30 o
   5   -8   11       4.84       0.16       5.04 o
  -5   -7   11       3.43       0.24       3.68 o
  -4   -7   11       1.76       0.20       1.74 o
  -3   -7   11       1.52       0.23       1.10 o
  -2   -7   11       0.96       0.66       0.03 o
  -1   -7   11      10.63       0.18      10.47 o
   0   -7   11      11.83       0.15      11.79 o
   1   -7   11      11.88       0.16      12.23 o
   2   -7   11       5.01       0.12       5.41 o
   3   -7   11       1.30       0.32       0.58 o
   4   -7   11       1.20       0.35       0.51 o
   5   -7   11       2.33       0.19       2.15 o
   6   -7   11       4.13       0.17       4.32 o
   7   -7   11       2.76       0.19       2.52 o
  -6   -6   11       2.44       0.23       2.26 o
  -5   -6   11       1.90       0.27       1.81 o
  -4   -6   11       1.77       0.21       1.26 o
  -3   -6   11       4.38       0.40       4.69 o
  -2   -6   11       2.27       0.34       1.33 o
  -1   -6   11       1.78       0.21       0.96 o
   0   -6   11       2.92       0.26       3.71 o
   1   -6   11       5.62       0.15       5.80 o
   2   -6   11       1.71       0.21       0.87 o
   3   -6   11       3.92       0.15       4.01 o
   4   -6   11       3.30       0.16       3.58 o
   5   -6   11       7.00       0.14       6.66 o
   6   -6   11       6.03       0.14       6.36 o
   7   -6   11       1.47       0.32       0.63 o
   8   -6   11       1.96       0.22       1.45 o
  -6   -5   11       1.69       0.34       1.46 o
  -5   -5   11       2.34       0.21       2.69 o
  -4   -5   11       2.41       0.16       2.54 o
  -3   -5   11       2.37       0.20       2.26 o
  -2   -5   11       5.76       0.16       6.58 o
  -1   -5   11       2.75       0.15       3.28 o
   0   -5   11       3.21       0.13       3.19 o
   1   -5   11       2.80       0.15       3.15 o
   2   -5   11       8.47       0.14       8.31 o
   3   -5   11       4.13       0.13       4.67 o
   4   -5   11      12.69       0.15      12.73 o
   5   -5   11       3.90       0.19       3.80 o
   6   -5   11       6.03       0.12       5.96 o
   7   -5   11       8.23       0.16       8.89 o
   8   -5   11       2.32       0.18       2.31 o
   9   -5   11       2.03       0.21       1.83 o
  -6   -4   11       3.10       0.19       3.57 o
  -5   -4   11       8.11       0.17       8.09 o
  -4   -4   11       9.10       0.18       8.76 o
  -3   -4   11       2.25       0.21       2.00 o
  -2   -4   11       2.11       0.17       2.45 o
  -1   -4   11       1.73       0.16       0.54 o
   0   -4   11      17.23       0.17      16.92 o
   1   -4   11      19.98       1.10      19.67 o
   2   -4   11       5.98       0.12       5.96 o
   4   -4   11       3.72       0.13       4.08 o
   5   -4   11      11.13       0.15      11.48 o
   6   -4   11       6.72       0.11       6.73 o
   7   -4   11       2.03       0.16       1.84 o
   8   -4   11       6.00       0.15       6.60 o
   9   -4   11       2.48       0.15       2.52 o
  10   -4   11       1.47       0.55       1.20 o
  -7   -3   11       2.68       0.35       3.91 o
  -6   -3   11       2.71       0.17       3.55 o
  -5   -3   11       1.66       0.18       1.40 o
  -4   -3   11       1.67       0.18       0.82 o
  -3   -3   11       3.84       0.12       4.21 o
  -2   -3   11       3.38       0.11       3.12 o
  -1   -3   11      10.18       0.11      10.39 o
   0   -3   11       4.54       0.08       5.10 o
   1   -3   11       7.53       0.09       6.90 o
   2   -3   11       5.53       0.09       5.94 o
   3   -3   11       5.72       0.11       5.58 o
   4   -3   11      10.66       0.11      10.29 o
   5   -3   11       4.27       0.11       4.24 o
   6   -3   11       2.04       0.14       1.10 o
   7   -3   11       1.62       0.22       0.12 o
   8   -3   11       5.77       0.13       6.10 o
   9   -3   11       3.20       0.12       3.30 o
  10   -3   11       1.65       0.21       0.01 o
  -7   -2   11       2.00       0.30       0.13 o
  -6   -2   11       1.50       0.18       1.56 o
  -5   -2   11       2.03       0.13       2.14 o
  -4   -2   11       1.38       0.19       0.72 o
  -3   -2   11       1.58       0.16       0.82 o
  -2   -2   11       3.51       0.11       3.68 o
  -1   -2   11       3.90       0.11       4.49 o
   0   -2   11       1.24       0.20       0.13 o
   1   -2   11       8.19       0.09       8.18 o
   2   -2   11       2.62       0.10       2.46 o
   3   -2   11       3.48       0.09       3.06 o
   4   -2   11       5.33       0.10       5.77 o
   5   -2   11       1.52       0.18       0.94 o
   6   -2   11       3.25       0.13       3.58 o
   7   -2   11       4.14       0.11       4.47 o
   8   -2   11       2.30       0.15       2.22 o
   9   -2   11       3.73       0.20       3.42 o
  10   -2   11       1.81       0.18       0.78 o
  11   -2   11       3.06       0.14       3.25 o
  -7   -1   11       2.02       0.21       1.32 o
  -6   -1   11       3.45       0.25       3.99 o
  -5   -1   11       9.19       0.15       9.41 o
  -4   -1   11       7.31       0.14       7.51 o
  -3   -1   11       3.01       0.10       3.33 o
  -2   -1   11       1.36       0.19       1.50 o
  -1   -1   11      11.57       0.37      11.39 o
   0   -1   11      15.73       0.10      15.79 o
   1   -1   11       7.55       0.09       7.50 o
   2   -1   11       5.16       0.09       5.40 o
   3   -1   11       5.75       0.09       5.90 o
   4   -1   11       1.93       0.13       2.24 o
   5   -1   11       5.13       0.10       5.20 o
   6   -1   11       2.41       0.11       2.67 o
   7   -1   11       3.42       0.11       4.32 o
   8   -1   11       1.52       0.19       0.80 o
   9   -1   11       6.90       0.12       7.05 o
  10   -1   11       3.31       0.13       2.73 o
  11   -1   11       1.99       0.16       1.55 o
  -7    0   11       1.62       0.31       0.90 o
  -6    0   11       3.08       0.15       3.55 o
  -5    0   11       2.66       0.15       2.65 o
  -4    0   11       6.02       0.14       6.19 o
  -3    0   11       5.43       0.37       5.71 o
  -2    0   11       7.75       0.12       7.60 o
  -1    0   11      13.75       0.13      13.60 o
   0    0   11       6.17       0.16       5.49 o
   1    0   11       7.05       0.09       6.80 o
   2    0   11       2.86       0.09       2.91 o
   3    0   11      15.39       0.32      15.44 o
   4    0   11      14.34       0.11      14.35 o
   5    0   11      11.21       0.10      11.01 o
   6    0   11      14.61       0.12      15.57 o
   7    0   11       6.29       0.10       6.49 o
   8    0   11       6.05       0.11       6.91 o
   9    0   11       1.27       0.26       0.73 o
  10    0   11       5.50       0.11       5.35 o
  11    0   11       4.44       0.13       4.70 o
  12    0   11       1.72       0.20       0.07 o
  -7    1   11       1.33       0.29       0.39 o
  -6    1   11       4.03       0.35       4.31 o
  -5    1   11       5.33       0.16       5.75 o
  -4    1   11       3.95       0.13       4.25 o
  -3    1   11       2.61       0.13       2.40 o
  -2    1   11      11.86       0.13      11.55 o
  -1    1   11       3.81       0.10       3.44 o
   0    1   11       9.58       0.10       8.99 o
   1    1   11       3.82       0.09       4.18 o
   2    1   11       7.27       0.09       7.12 o
   3    1   11       9.11       0.10       8.99 o
   4    1   11       3.89       0.09       3.81 o
   5    1   11       1.29       0.21       0.35 o
   6    1   11       4.05       0.12       4.26 o
   7    1   11       2.96       0.12       3.13 o
   8    1   11       1.77       0.18       0.43 o
   9    1   11       1.66       0.18       0.80 o
  10    1   11       6.35       0.11       6.50 o
  11    1   11       1.17       0.30       0.14 o
  12    1   11       3.73       0.15       4.22 o
  -7    2   11       2.21       0.30       1.20 o
  -6    2   11       2.27       0.20       2.48 o
  -5    2   11       2.77       0.16       3.06 o
  -4    2   11       2.12       0.16       1.50 o
  -3    2   11       7.44       0.32       7.69 o
  -2    2   11       3.88       0.11       3.73 o
  -1    2   11       7.31       0.10       7.54 o
   0    2   11       1.37       0.17       0.44 o
   1    2   11       1.97       0.12       1.67 o
   2    2   11      11.85       0.11      11.45 o
   3    2   11       7.64       0.09       7.73 o
   4    2   11       9.49       0.17       9.47 o
   5    2   11       2.47       0.13       1.42 o
   6    2   11      17.97       0.12      17.47 o
   7    2   11      13.73       0.12      13.95 o
   8    2   11       1.95       0.14       1.00 o
   9    2   11       8.03       0.23       7.97 o
  10    2   11       4.35       0.13       4.20 o
  11    2   11       3.23       0.13       3.32 o
  12    2   11       1.75       0.20       0.97 o
  13    2   11       2.78       0.17       2.95 o
  -6    3   11       1.70       0.23       1.34 o
  -5    3   11       2.01       0.19       1.82 o
  -4    3   11       3.10       0.18       3.44 o
  -3    3   11       1.46       0.22       0.09 o
  -2    3   11       4.33       0.11       3.56 o
  -1    3   11       7.09       0.09       7.26 o
   0    3   11       7.27       0.08       7.68 o
   1    3   11       5.39       0.08       5.63 o
   2    3   11       1.90       0.13       1.65 o
   3    3   11       3.60       0.10       3.26 o
   4    3   11      28.39       0.14      29.05 o
   5    3   11      32.29       0.49      32.21 o
   6    3   11      12.12       0.11      12.32 o
   7    3   11       8.06       0.08       8.38 o
   8    3   11       1.96       0.15       1.46 o
   9    3   11      11.48       0.14      11.29 o
  10    3   11      14.95       0.14      14.41 o
  11    3   11       2.00       0.15       1.29 o
  12    3   11       3.63       0.14       4.03 o
  13    3   11       1.37       0.23       0.75 o
  -6    4   11       2.63       0.21       2.01 o
  -5    4   11       3.37       0.15       3.66 o
  -4    4   11       1.80       0.27       1.36 o
  -3    4   11       2.47       0.19       2.74 o
  -2    4   11       4.70       0.10       5.21 o
  -1    4   11       1.69       0.14       1.32 o
   0    4   11       2.11       0.10       1.77 o
   1    4   11       4.59       0.08       4.83 o
   2    4   11       4.28       0.08       4.80 o
   3    4   11       2.09       0.13       1.97 o
   4    4   11       1.26       0.25       1.30 o
   5    4   11       7.42       0.09       7.33 o
   6    4   11      22.29       0.13      22.62 o
   7    4   11      15.83       0.12      15.49 o
   8    4   11       9.24       0.10       8.74 o
   9    4   11       7.15       0.10       6.66 o
  10    4   11       2.95       0.13       2.95 o
  11    4   11       1.72       0.19       0.81 o
  12    4   11       1.89       0.20       0.73 o
  13    4   11       2.82       0.14       2.85 o
  -6    5   11       2.23       0.18       2.63 o
  -5    5   11       1.90       0.21       1.24 o
  -4    5   11       1.31       0.37       1.03 o
  -3    5   11      -0.73       0.73       0.93 o
  -2    5   11       1.51       0.18       0.43 o
  -1    5   11       1.76       0.15       1.49 o
   0    5   11       7.16       0.10       7.53 o
   1    5   11       3.65       0.11       4.68 o
   2    5   11       2.71       0.10       2.49 o
   3    5   11       5.04       0.09       5.41 o
   4    5   11       2.57       0.11       3.26 o
   5    5   11       2.97       0.10       3.63 o
   6    5   11       5.62       0.09       6.20 o
   7    5   11       2.15       0.13       1.71 o
   8    5   11       7.76       0.11       8.60 o
   9    5   11       1.59       0.21       1.77 o
  10    5   11       1.93       0.15       1.86 o
  11    5   11       2.15       0.15       1.67 o
  12    5   11       1.72       0.18       1.89 o
  13    5   11       2.16       0.16       1.94 o
  -5    6   11       1.42       0.32       0.32 o
  -4    6   11       2.07       0.18       1.03 o
  -3    6   11       1.24       0.42       0.59 o
  -2    6   11       5.79       0.12       5.96 o
  -1    6   11      12.48       0.14      12.45 o
   0    6   11      14.48       0.12      14.51 o
   1    6   11       5.23       0.09       5.09 o
   2    6   11       3.13       0.09       3.07 o
   3    6   11       8.38       0.10       8.60 o
   4    6   11      18.24       0.13      17.78 o
   5    6   11      14.83       0.12      13.98 o
   6    6   11       7.18       0.09       7.18 o
   7    6   11       1.83       0.15       1.20 o
   8    6   11       8.19       0.10       8.25 o
   9    6   11       9.15       0.27       9.60 o
  10    6   11       3.98       0.16       3.75 o
  11    6   11       2.02       0.14       2.08 o
  12    6   11       1.64       0.20       0.28 o
  13    6   11       2.68       0.14       2.78 o
  -5    7   11       2.29       0.20       1.80 o
  -4    7   11       1.22       0.43       0.72 o
  -3    7   11       2.41       0.19       2.14 o
  -2    7   11       4.08       0.15       4.91 o
  -1    7   11       1.86       0.16       1.64 o
   0    7   11       4.87       0.11       4.84 o
   1    7   11      12.57       0.12      11.66 o
   2    7   11       0.88       0.35       0.69 o
   3    7   11      11.18       0.55      11.40 o
   4    7   11       1.62       0.17       0.62 o
   5    7   11      10.31       0.11      10.51 o
   6    7   11      15.47       0.12      16.19 o
   7    7   11       2.30       0.12       1.56 o
   8    7   11       6.07       0.11       6.19 o
   9    7   11       0.66       0.55       0.15 o
  10    7   11       1.57       0.22       0.08 o
  11    7   11       1.98       0.16       1.51 o
  12    7   11       2.48       0.18       2.27 o
  13    7   11       2.71       0.17       2.25 o
  -4    8   11       1.10       0.50       0.03 o
  -3    8   11       1.50       0.26       0.88 o
  -2    8   11       2.03       0.15       2.02 o
  -1    8   11       8.77       0.15       8.62 o
   0    8   11       7.94       0.11       7.43 o
   1    8   11       1.25       0.25       1.43 o
   2    8   11       5.93       0.11       5.76 o
   3    8   11       1.36       0.24       0.22 o
   4    8   11       4.25       0.09       4.18 o
   5    8   11       2.46       0.10       2.40 o
   6    8   11       4.30       0.10       4.58 o
   7    8   11       8.84       0.10       8.98 o
   8    8   11       1.50       0.22       0.07 o
   9    8   11       2.14       0.14       1.67 o
  10    8   11       3.66       0.16       3.43 o
  11    8   11       1.46       0.23       0.69 o
  12    8   11       1.85       0.19       1.72 o
  13    8   11       2.18       0.20       1.13 o
  -3    9   11       2.01       0.21       1.34 o
  -2    9   11       3.93       0.20       4.61 o
  -1    9   11       8.50       0.19       8.57 o
   0    9   11       4.83       0.25       4.94 o
   1    9   11       2.28       0.13       2.53 o
   2    9   11       4.23       0.15       4.39 o
   3    9   11      10.44       0.13      10.33 o
   4    9   11       8.42       0.11       8.27 o
   5    9   11       4.82       0.10       4.34 o
   6    9   11       6.45       0.26       6.49 o
   7    9   11       1.48       0.22       0.13 o
   8    9   11       4.44       0.11       4.52 o
   9    9   11       1.55       0.21       0.26 o
  10    9   11       1.99       0.15       1.93 o
  11    9   11       3.71       0.16       3.80 o
  12    9   11       1.56       0.21       1.06 o
  13    9   11       2.56       0.17       2.62 o
  -3   10   11       1.48       0.25       1.44 o
  -2   10   11       1.63       0.21       0.63 o
  -1   10   11       3.23       0.16       3.35 o
   0   10   11       6.76       0.15       7.38 o
   1   10   11       4.94       0.21       5.00 o
   2   10   11       1.39       0.23       0.52 o
   3   10   11       3.18       0.13       3.73 o
   4   10   11       1.92       0.16       1.64 o
   5   10   11       2.69       0.13       2.94 o
   6   10   11       3.37       0.12       3.88 o
   7   10   11       2.08       0.15       0.70 o
   8   10   11       3.82       0.13       4.26 o
   9   10   11       5.08       0.12       4.59 o
  10   10   11       4.52       0.21       4.37 o
  11   10   11       1.29       0.29       0.22 o
  12   10   11       2.54       0.17       1.95 o
  13   10   11       2.62       0.28       2.18 o
  -2   11   11       2.51       0.17       2.39 o
  -1   11   11       3.11       0.16       3.38 o
   0   11   11       1.67       0.25       0.27 o
   1   11   11       1.65       0.23       0.63 o
   2   11   11       2.21       0.16       1.00 o
   3   11   11       1.72       0.18       0.17 o
   4   11   11       1.96       0.16       0.98 o
   5   11   11       1.78       0.15       0.34 o
   6   11   11       1.80       0.16       0.83 o
   7   11   11       1.99       0.14       0.75 o
   8   11   11       3.18       0.13       3.10 o
   9   11   11       1.68       0.18       1.27 o
  10   11   11       1.65       0.20       0.07 o
  11   11   11       2.23       0.15       1.63 o
  12   11   11       2.12       0.19       2.21 o
  -1   12   11       1.81       0.22       1.02 o
   0   12   11       1.10       0.43       0.45 o
   1   12   11       1.53       0.30       0.64 o
   2   12   11       3.88       0.15       4.06 o
   3   12   11       4.91       0.12       5.36 o
   4   12   11       4.78       0.16       4.84 o
   5   12   11       4.75       0.13       5.00 o
   6   12   11       3.80       0.14       3.81 o
   7   12   11       2.40       0.14       1.32 o
   8   12   11       2.19       0.13       1.65 o
   9   12   11       3.89       0.14       4.24 o
  10   12   11       4.39       0.15       4.50 o
  11   12   11       1.75       0.19       1.18 o
  12   12   11       1.51       0.41       0.76 o
   1   13   11       2.04       0.22       0.04 o
   2   13   11       1.86       0.22       0.29 o
   3   13   11       2.41       0.14       2.18 o
   4   13   11       1.93       0.14       0.71 o
   5   13   11       2.25       0.15       1.87 o
   6   13   11       1.54       0.22       0.87 o
   7   13   11       2.03       0.15       1.75 o
   8   13   11       4.46       0.13       4.73 o
   9   13   11       4.87       0.14       5.20 o
  10   13   11       1.97       0.17       1.35 o
  11   13   11       2.22       0.16       1.70 o
   3   14   11       1.54       0.32       1.39 o
   4   14   11       2.52       0.16       1.88 o
   5   14   11       1.80       0.20       0.91 o
   6   14   11       1.82       0.18       1.41 o
   7   14   11       2.93       0.14       2.22 o
   8   14   11       1.72       0.22       0.52 o
   9   14   11       3.16       0.15       3.01 o
  10   14   11       4.44       0.43       4.74 o
   6   15   11       1.69       0.47       0.54 o
   7   15   11       1.71       0.54       1.15 o
  -2   -8   12       1.28       0.42       0.10 o
  -1   -8   12       4.14       0.20       4.74 o
   0   -8   12       1.78       0.32       1.13 o
   1   -8   12       1.94       0.23       1.53 o
   2   -8   12       4.14       0.18       4.42 o
   3   -8   12       2.29       0.19       1.87 o
  -3   -7   12       3.04       0.20       3.38 o
  -2   -7   12       4.70       0.16       4.92 o
  -1   -7   12       3.49       0.18       4.13 o
   0   -7   12       5.68       0.20       6.07 o
   1   -7   12       2.18       0.18       1.75 o
   2   -7   12       9.69       0.16       9.64 o
   3   -7   12      10.90       0.87      10.16 o
   4   -7   12       4.58       0.16       5.26 o
   5   -7   12       3.11       0.16       3.06 o
  -4   -6   12       1.76       0.22       1.32 o
  -3   -6   12       2.73       0.18       2.83 o
  -2   -6   12       1.65       0.21       0.58 o
  -1   -6   12       2.21       0.19       1.80 o
   0   -6   12       2.84       0.18       2.95 o
   1   -6   12       8.23       0.14       8.00 o
   2   -6   12       7.93       0.15       8.28 o
   3   -6   12       3.53       0.15       3.91 o
   4   -6   12       5.44       0.15       5.19 o
   5   -6   12       2.30       0.16       1.23 o
   6   -6   12       4.15       0.15       4.52 o
   7   -6   12       2.37       0.17       1.08 o
  -5   -5   12       1.64       0.35       0.50 o
  -4   -5   12       1.57       0.22       1.10 o
  -3   -5   12       2.58       0.17       2.39 o
  -2   -5   12       1.10       0.38       0.08 o
  -1   -5   12       3.85       0.18       3.79 o
   0   -5   12       3.67       0.15       3.47 o
   1   -5   12       2.39       0.14       2.16 o
   2   -5   12       3.61       0.14       3.89 o
   3   -5   12       1.83       0.19       0.68 o
   4   -5   12       2.24       0.15       1.82 o
   5   -5   12       3.33       0.15       3.36 o
   6   -5   12       3.04       0.18       2.90 o
   7   -5   12       2.65       0.19       2.78 o
   8   -5   12       1.91       0.19       0.87 o
  -5   -4   12       2.89       0.19       3.64 o
  -4   -4   12       1.10       0.35       0.05 o
  -3   -4   12       6.92       0.18       7.28 o
  -2   -4   12      12.13       0.19      11.65 o
  -1   -4   12       4.05       0.35       4.46 o
   0   -4   12       1.41       0.26       1.24 o
   1   -4   12       2.26       0.15       1.81 o
   2   -4   12      11.83       0.14      11.78 o
   3   -4   12       9.51       0.13       9.43 o
   4   -4   12       3.13       0.17       3.26 o
   5   -4   12       1.84       0.21       0.07 o
   6   -4   12       2.29       0.16       1.03 o
   7   -4   12       2.89       0.16       3.28 o
   8   -4   12       4.91       0.15       5.09 o
   9   -4   12       5.02       0.17       5.06 o
  -6   -3   12       1.29       0.34       0.58 o
  -5   -3   12       2.78       0.17       3.49 o
  -4   -3   12      10.97       0.19      10.67 o
  -3   -3   12       5.79       0.17       5.93 o
  -2   -3   12       3.04       0.17       2.93 o
  -1   -3   12       6.80       0.13       6.74 o
   0   -3   12       5.57       0.29       5.30 o
   1   -3   12      10.54       0.13      10.51 o
   2   -3   12       8.29       0.12       7.91 o
   3   -3   12       3.42       0.12       3.61 o
   4   -3   12       0.17       1.95       0.07 o
   5   -3   12       3.27       0.15       3.10 o
   6   -3   12       3.25       0.14       3.80 o
   7   -3   12       1.56       0.22       0.54 o
   8   -3   12       1.99       0.15       0.71 o
   9   -3   12       2.29       0.19       3.03 o
  10   -3   12       2.35       0.14       1.79 o
  -6   -2   12       1.36       0.34       1.73 o
  -5   -2   12       2.07       0.18       2.48 o
  -4   -2   12       1.77       0.15       1.30 o
  -3   -2   12       7.45       0.13       7.79 o
  -2   -2   12       1.98       0.14       2.35 o
  -1   -2   12       2.60       0.12       2.74 o
   0   -2   12       3.47       0.14       3.97 o
   1   -2   12       2.33       0.11       2.25 o
   2   -2   12       2.96       0.13       3.44 o
   3   -2   12       2.99       0.11       2.99 o
   4   -2   12       9.06       0.44       8.68 o
   5   -2   12       3.98       0.11       4.55 o
   6   -2   12       5.55       0.17       5.75 o
   7   -2   12      10.23       0.12      10.73 o
   8   -2   12       4.92       0.13       4.63 o
   9   -2   12       1.82       0.15       0.94 o
  10   -2   12       2.84       0.14       2.81 o
  -6   -1   12       1.61       0.22       1.96 o
  -5   -1   12       1.30       0.20       1.13 o
  -4   -1   12       3.85       0.25       4.20 o
  -3   -1   12       6.99       0.13       7.25 o
  -2   -1   12       5.89       0.13       5.94 o
  -1   -1   12       8.20       0.12       8.25 o
   0   -1   12       8.93       0.11       9.00 o
   1   -1   12       8.42       0.10       8.10 o
   2   -1   12       2.58       0.12       2.53 o
   3   -1   12      17.51       0.12      17.13 o
   4   -1   12      16.07       0.12      16.00 o
   5   -1   12       1.83       0.15       0.96 o
   6   -1   12       3.74       0.16       4.02 o
   7   -1   12       8.13       0.11       8.58 o
   8   -1   12      12.54       0.14      12.26 o
   9   -1   12       5.95       0.13       5.98 o
  10   -1   12       2.47       0.12       2.56 o
  11   -1   12       3.56       0.13       3.54 o
  -6    0   12       1.67       0.22       0.59 o
  -5    0   12       3.22       0.15       3.50 o
  -4    0   12       8.02       0.15       8.15 o
  -3    0   12       3.11       0.14       3.70 o
  -2    0   12       5.96       0.13       5.91 o
  -1    0   12       4.59       0.11       4.81 o
   0    0   12       0.41       0.71       1.36 o
   1    0   12       9.35       0.09       9.62 o
   2    0   12       5.57       0.10       5.60 o
   3    0   12       3.24       0.08       3.29 o
   4    0   12       6.42       0.19       6.91 o
   5    0   12       5.98       0.10       6.53 o
   6    0   12       7.87       0.10       8.38 o
   7    0   12       8.46       0.11       8.26 o
   8    0   12      10.92       0.12      11.16 o
   9    0   12       5.87       0.22       6.11 o
  10    0   12       4.86       0.13       5.22 o
  11    0   12       3.32       0.14       3.76 o
  -6    1   12       1.35       0.30       0.60 o
  -5    1   12       1.38       0.28       0.89 o
  -4    1   12       2.49       0.17       2.56 o
  -3    1   12       3.60       0.12       4.37 o
  -2    1   12       6.09       0.14       6.16 o
  -1    1   12       2.65       0.18       2.64 o
   0    1   12       2.43       0.10       2.42 o
   1    1   12       2.99       0.09       3.09 o
   2    1   12       3.40       0.09       3.29 o
   3    1   12       1.64       0.14       0.57 o
   4    1   12       2.21       0.12       1.53 o
   5    1   12       5.48       0.10       5.42 o
   6    1   12      12.57       0.12      12.25 o
   7    1   12       5.80       0.10       5.90 o
   8    1   12       3.48       0.11       4.26 o
   9    1   12       2.28       0.13       2.12 o
  10    1   12       2.41       0.13       2.01 o
  11    1   12       4.24       0.14       4.60 o
  12    1   12       1.73       0.17       1.18 o
  -6    2   12       1.56       0.24       0.91 o
  -5    2   12       3.31       0.15       3.11 o
  -4    2   12       4.17       0.15       3.87 o
  -3    2   12       1.72       0.16       1.78 o
  -2    2   12       6.55       0.13       7.08 o
  -1    2   12       5.68       0.12       5.47 o
   0    2   12       2.20       0.11       1.44 o
   1    2   12       1.18       0.21       0.88 o
   2    2   12      12.64       0.11      12.71 o
   3    2   12      22.86       0.12      23.35 o
   4    2   12       8.09       0.11       7.94 o
   5    2   12       2.99       0.10       2.91 o
   6    2   12       1.00       0.34       1.12 o
   7    2   12       6.08       0.11       6.39 o
   8    2   12       8.09       0.10       8.47 o
   9    2   12       1.68       0.20       0.41 o
  10    2   12       2.38       0.14       2.36 o
  11    2   12       1.54       0.21       0.67 o
  12    2   12       1.71       0.19       0.30 o
  -5    3   12       1.79       0.21       1.02 o
  -4    3   12       1.86       0.20       1.65 o
  -3    3   12       2.14       0.17       1.72 o
  -2    3   12       1.12       0.29       0.04 o
  -1    3   12       3.75       0.17       3.93 o
   0    3   12       4.01       0.11       4.29 o
   1    3   12       2.28       0.11       1.70 o
   2    3   12       6.42       0.19       6.61 o
   3    3   12       2.89       0.10       3.74 o
   4    3   12      16.25       0.12      16.18 o
   5    3   12       2.04       0.15       1.39 o
   6    3   12      22.03       0.13      21.94 o
   7    3   12      17.57       0.13      17.56 o
   8    3   12       4.58       0.10       4.53 o
   9    3   12       4.52       0.11       4.35 o
  10    3   12       1.31       0.27       0.05 o
  11    3   12       3.63       0.14       4.08 o
  12    3   12       1.45       0.23       0.63 o
  -5    4   12       2.22       0.21       2.06 o
  -4    4   12       1.23       0.40       0.20 o
  -3    4   12       2.21       0.19       1.82 o
  -2    4   12       3.59       0.13       3.96 o
  -1    4   12       1.68       0.15       0.95 o
   0    4   12      11.36       0.11      11.26 o
   1    4   12       8.49       0.10       8.60 o
   2    4   12       6.97       0.18       6.60 o
   3    4   12       5.73       0.10       5.63 o
   4    4   12       0.70       0.47       0.28 o
   5    4   12      12.68       0.11      13.38 o
   6    4   12      11.50       0.29      11.54 o
   7    4   12       1.84       0.14       1.17 o
   8    4   12       6.38       0.19       6.77 o
   9    4   12       1.70       0.17       0.91 o
  10    4   12       1.45       0.22       0.82 o
  11    4   12       2.16       0.13       1.86 o
  12    4   12       1.83       0.16       0.87 o
  13    4   12       2.78       0.14       3.21 o
  -5    5   12       1.90       0.24       1.19 o
  -4    5   12       5.27       0.17       4.95 o
  -3    5   12       5.16       0.14       5.33 o
  -2    5   12       2.89       0.19       2.76 o
  -1    5   12       2.80       0.14       3.24 o
   0    5   12       3.07       0.13       3.92 o
   1    5   12       8.52       0.10       7.80 o
   2    5   12       7.81       0.10       7.43 o
   3    5   12       3.50       0.09       4.42 o
   4    5   12       2.43       0.12       1.92 o
   5    5   12       8.34       0.09       8.60 o
   6    5   12      15.38       0.12      15.62 o
   7    5   12       1.54       0.19       0.61 o
   8    5   12       1.49       0.20       0.32 o
   9    5   12       2.51       0.13       2.24 o
  10    5   12       1.81       0.15       0.80 o
  11    5   12       3.29       0.14       3.63 o
  12    5   12       1.53       0.23       0.78 o
  13    5   12       1.73       0.21       0.27 o
  -4    6   12       2.63       0.20       2.76 o
  -3    6   12       1.59       0.28       0.82 o
  -2    6   12       2.17       0.19       1.82 o
  -1    6   12       0.64       0.53       0.13 o
   0    6   12       4.14       0.16       4.74 o
   1    6   12       9.79       0.12       9.40 o
   2    6   12       4.80       0.16       5.24 o
   3    6   12       1.85       0.14       1.31 o
   4    6   12       2.88       0.10       2.70 o
   5    6   12       4.76       0.10       4.96 o
   6    6   12       6.04       0.09       6.41 o
   7    6   12       1.74       0.20       0.81 o
   8    6   12       7.45       0.11       7.05 o
   9    6   12       5.30       0.12       5.33 o
  10    6   12       1.46       0.23       0.48 o
  11    6   12       2.66       0.14       1.94 o
  12    6   12       3.85       0.14       3.71 o
  13    6   12       4.61       0.14       4.71 o
  -4    7   12       1.06       0.51       0.67 o
  -3    7   12       2.79       0.16       2.44 o
  -2    7   12       1.86       0.21       0.35 o
  -1    7   12       4.98       0.16       5.43 o
   0    7   12      12.91       0.12      12.85 o
   1    7   12       7.54       0.24       7.89 o
   2    7   12       1.62       0.15       0.78 o
   3    7   12       4.55       0.10       4.73 o
   4    7   12       2.46       0.12       2.35 o
   5    7   12       6.31       0.11       6.74 o
   6    7   12       1.91       0.14       0.93 o
   7    7   12       3.02       0.19       2.52 o
   8    7   12       2.80       0.12       2.69 o
   9    7   12       3.54       0.17       3.41 o
  10    7   12       2.51       0.13       2.16 o
  11    7   12       3.43       0.13       3.12 o
  12    7   12       3.84       0.16       3.87 o
  13    7   12       2.11       0.21       1.03 o
  -3    8   12       4.32       0.23       4.30 o
  -2    8   12       1.60       0.34       0.53 o
  -1    8   12       1.64       0.17       0.32 o
   0    8   12       6.16       0.13       6.30 o
   1    8   12      11.32       0.12      11.13 o
   2    8   12       5.09       0.11       4.79 o
   3    8   12       4.99       0.11       5.26 o
   4    8   12       2.91       0.17       3.20 o
   5    8   12       1.44       0.20       0.45 o
   6    8   12       5.41       0.10       5.78 o
   7    8   12       3.84       0.11       4.56 o
   8    8   12       1.35       0.26       0.81 o
   9    8   12       1.63       0.18       0.08 o
  10    8   12       2.94       0.16       2.97 o
  11    8   12       3.36       0.13       3.11 o
  12    8   12       1.96       0.18       0.94 o
  13    8   12       1.71       0.21       0.99 o
  -3    9   12       2.24       0.26       0.39 o
  -2    9   12       1.46       0.25       0.14 o
  -1    9   12       2.32       0.19       2.29 o
   0    9   12       5.44       0.15       6.00 o
   1    9   12       6.43       0.12       6.82 o
   2    9   12       4.33       0.18       4.32 o
   3    9   12       3.03       0.12       3.57 o
   4    9   12       3.01       0.12       3.34 o
   5    9   12       1.46       0.22       0.09 o
   6    9   12       5.02       0.19       5.18 o
   7    9   12       5.89       0.11       5.54 o
   8    9   12       8.96       0.12       8.53 o
   9    9   12       1.92       0.15       0.37 o
  10    9   12       2.48       0.13       2.96 o
  11    9   12       5.12       0.14       5.70 o
  12    9   12       4.29       0.15       5.01 o
  13    9   12       2.24       0.35       1.75 o
  -2   10   12       1.46       0.29       0.21 o
  -1   10   12       1.59       0.23       0.92 o
   0   10   12       1.59       0.24       1.04 o
   1   10   12       1.62       0.24       0.72 o
   2   10   12       2.17       0.16       0.62 o
   3   10   12       3.20       0.20       3.48 o
   4   10   12       4.30       0.13       4.21 o
   5   10   12       1.48       0.19       0.27 o
   6   10   12       3.99       0.16       4.40 o
   7   10   12       1.16       0.32       0.02 o
   8   10   12       3.25       0.13       2.95 o
   9   10   12       3.59       0.14       3.61 o
  10   10   12       1.98       0.15       0.40 o
  11   10   12       4.89       0.18       5.07 o
  12   10   12       1.22       0.33       0.25 o
  -1   11   12       1.58       0.24       1.16 o
   0   11   12       4.00       0.18       4.37 o
   1   11   12       4.06       0.25       4.70 o
   2   11   12       5.23       0.12       5.66 o
   3   11   12       4.10       0.19       4.10 o
   4   11   12       2.88       0.13       2.65 o
   5   11   12       7.16       0.13       6.99 o
   6   11   12       2.43       0.16       2.07 o
   7   11   12       4.55       0.14       4.35 o
   8   11   12       1.82       0.16       1.24 o
   9   11   12       3.59       0.13       3.55 o
  10   11   12       2.66       0.15       2.28 o
  11   11   12       1.26       0.30       0.48 o
  12   11   12       1.79       0.17       1.63 o
   0   12   12       2.52       0.17       2.20 o
   1   12   12       1.81       0.19       0.47 o
   2   12   12       1.95       0.22       0.48 o
   3   12   12       1.86       0.20       1.26 o
   4   12   12       1.89       0.16       0.78 o
   5   12   12       3.60       0.13       3.73 o
   6   12   12       4.48       0.14       4.89 o
   7   12   12       4.94       0.13       5.16 o
   8   12   12       1.90       0.18       1.14 o
   9   12   12       1.62       0.23       0.67 o
  10   12   12       2.40       0.20       2.29 o
  11   12   12       3.69       0.14       3.84 o
   2   13   12       2.19       0.18       1.11 o
   3   13   12       1.72       0.22       1.38 o
   4   13   12       1.98       0.17       1.30 o
   5   13   12       2.63       0.14       2.67 o
   6   13   12       2.03       0.16       1.50 o
   7   13   12       2.66       0.14       2.24 o
   8   13   12       2.47       0.18       2.73 o
   9   13   12       1.56       0.22       0.86 o
  10   13   12       1.74       0.22       0.47 o
   4   14   12       3.08       0.14       2.90 o
   5   14   12       2.25       0.16       1.40 o
   6   14   12       0.78       0.52       0.57 o
   7   14   12       1.81       0.20       1.01 o
   8   14   12       2.86       0.15       2.99 o
  -1   -7   13       3.36       0.19       3.27 o
   0   -7   13       7.09       0.25       7.26 o
   1   -7   13       2.30       0.25       1.87 o
   2   -7   13       4.81       0.20       5.16 o
   3   -7   13       2.24       0.18       1.77 o
   4   -7   13       1.98       0.39       2.94 o
  -2   -6   13       4.79       0.26       5.17 o
  -1   -6   13       4.56       0.15       4.66 o
   0   -6   13       1.90       0.22       1.19 o
   1   -6   13       1.57       0.39       0.99 o
   2   -6   13       5.47       0.15       5.74 o
   3   -6   13       6.67       0.17       6.83 o
   4   -6   13       2.38       0.21       2.34 o
   5   -6   13       1.87       0.21       0.52 o
   6   -6   13       1.68       0.46       0.43 o
  -3   -5   13       2.02       0.20       0.29 o
  -2   -5   13       1.74       0.25       1.29 o
  -1   -5   13       1.58       0.22       0.95 o
   0   -5   13       2.05       0.20       1.16 o
   1   -5   13       1.94       0.21       1.13 o
   2   -5   13       1.96       0.20       0.71 o
   3   -5   13       4.02       0.17       4.51 o
   4   -5   13       2.49       0.16       1.95 o
   5   -5   13       1.82       0.18       0.46 o
   6   -5   13       1.86       0.23       1.31 o
   7   -5   13       2.18       0.18       1.49 o
  -4   -4   13       1.69       0.22       0.27 o
  -3   -4   13       2.54       0.21       2.67 o
  -2   -4   13       1.38       0.29       0.09 o
  -1   -4   13       3.18       0.17       3.06 o
   0   -4   13       5.37       0.42       5.21 o
   1   -4   13       4.76       0.16       5.22 o
   2   -4   13       2.42       0.15       2.28 o
   3   -4   13       4.17       0.16       4.54 o
   4   -4   13       5.65       0.13       6.03 o
   5   -4   13       3.23       0.13       3.45 o
   6   -4   13       5.54       0.13       5.64 o
   7   -4   13       1.88       0.20       0.90 o
   8   -4   13       3.57       0.15       3.74 o
  -4   -3   13       2.01       0.19       1.86 o
  -3   -3   13       2.85       0.15       2.83 o
  -2   -3   13       9.83       0.19       9.92 o
  -1   -3   13      10.75       0.18      10.73 o
   0   -3   13       8.00       0.18       7.73 o
   1   -3   13       1.84       0.16       1.22 o
   2   -3   13       2.40       0.15       2.35 o
   3   -3   13       2.60       0.17       2.65 o
   4   -3   13       6.01       0.28       6.43 o
   5   -3   13      10.93       0.16      10.36 o
   6   -3   13       2.14       0.17       1.23 o
   7   -3   13       2.45       0.16       2.07 o
   8   -3   13       1.73       0.22       0.26 o
   9   -3   13       4.76       0.17       4.63 o
  -5   -2   13       1.47       0.26       0.26 o
  -4   -2   13       1.87       0.19       1.81 o
  -3   -2   13       1.35       0.28       0.30 o
  -2   -2   13       2.26       0.18       2.32 o
  -1   -2   13       5.79       0.14       5.65 o
   0   -2   13       3.26       0.17       2.97 o
   1   -2   13       2.95       0.16       3.91 o
   2   -2   13       1.50       0.17       0.46 o
   3   -2   13       1.62       0.20       1.22 o
   4   -2   13       5.59       0.12       5.93 o
   5   -2   13       2.95       0.14       3.68 o
   6   -2   13       6.24       0.11       6.16 o
   7   -2   13       2.45       0.14       2.52 o
   8   -2   13       3.54       0.13       3.05 o
   9   -2   13       2.79       0.19       3.06 o
  10   -2   13       1.69       0.23       0.03 o
  -5   -1   13       0.17       2.16       0.33 o
  -4   -1   13       1.47       0.20       0.76 o
  -3   -1   13       3.46       0.11       3.81 o
  -2   -1   13       2.27       0.14       1.98 o
  -1   -1   13       3.69       0.13       4.23 o
   0   -1   13       7.42       0.38       7.21 o
   1   -1   13       9.36       0.12       9.16 o
   2   -1   13       2.60       0.12       2.62 o
   3   -1   13       4.49       0.11       4.75 o
   4   -1   13       1.22       0.28       0.01 o
   5   -1   13      11.08       0.12      11.24 o
   6   -1   13      12.13       0.13      12.13 o
   7   -1   13       4.13       0.19       5.07 o
   8   -1   13       1.13       0.34       0.27 o
   9   -1   13       2.44       0.14       2.13 o
  10   -1   13       2.31       0.18       2.57 o
  -5    0   13       1.59       0.23       1.03 o
  -4    0   13       1.19       0.23       0.02 o
  -3    0   13       1.71       0.17       1.60 o
  -2    0   13       4.88       0.16       5.20 o
  -1    0   13      11.29       0.14      11.04 o
   0    0   13       6.32       0.12       6.46 o
   1    0   13       3.16       0.11       3.13 o
   2    0   13       1.29       0.20       0.51 o
   3    0   13      10.53       0.12       9.87 o
   4    0   13      15.57       0.14      15.77 o
   5    0   13       7.22       0.11       6.92 o
   6    0   13       3.58       0.17       3.46 o
   7    0   13       6.19       0.22       6.88 o
   8    0   13       5.50       0.23       5.56 o
   9    0   13       5.85       0.14       5.86 o
  10    0   13       1.13       0.33       0.24 o
  11    0   13       1.59       0.20       0.64 o
  -5    1   13       2.29       0.16       2.64 o
  -4    1   13       1.73       0.20       1.27 o
  -3    1   13       1.26       0.23       0.39 o
  -2    1   13       1.94       0.18       1.90 o
  -1    1   13       4.57       0.13       5.10 o
   0    1   13      16.98       1.29      16.86 o
   1    1   13       9.80       0.12       9.96 o
   2    1   13       4.79       0.10       4.78 o
   3    1   13       9.40       0.26       9.01 o
   4    1   13       1.48       0.21       0.04 o
   5    1   13       5.16       0.10       5.27 o
   6    1   13       1.69       0.16       0.44 o
   7    1   13       6.31       0.11       6.01 o
   8    1   13       4.31       0.12       4.57 o
   9    1   13       2.06       0.14       1.90 o
  10    1   13       1.75       0.18       0.92 o
  11    1   13       3.29       0.18       3.65 o
  -5    2   13       1.72       0.23       1.73 o
  -4    2   13       1.10       0.42       0.16 o
  -3    2   13       2.66       0.16       2.52 o
  -2    2   13       2.48       0.12       2.29 o
  -1    2   13       3.05       0.14       2.94 o
   0    2   13       9.37       0.14       9.50 o
   1    2   13       6.07       0.21       5.94 o
   2    2   13       1.24       0.21       0.84 o
   3    2   13       9.42       0.11       9.01 o
   4    2   13      13.04       0.12      12.44 o
   5    2   13       6.48       0.10       6.90 o
   6    2   13       1.34       0.25       0.62 o
   7    2   13       3.83       0.12       4.05 o
   8    2   13       4.34       0.11       4.16 o
   9    2   13       2.39       0.14       2.17 o
  10    2   13       3.06       0.13       2.69 o
  11    2   13       2.76       0.15       2.57 o
  12    2   13       4.17       0.13       4.41 o
  -5    3   13       2.93       0.41       1.81 o
  -4    3   13       1.71       0.24       0.99 o
  -3    3   13       1.78       0.22       1.04 o
  -2    3   13       3.39       0.14       3.68 o
  -1    3   13       2.42       0.14       2.17 o
   0    3   13       6.08       0.13       6.20 o
   1    3   13       6.93       0.10       7.43 o
   2    3   13       1.57       0.15       1.00 o
   3    3   13       5.21       0.10       5.55 o
   4    3   13       6.97       0.19       7.00 o
   5    3   13       5.50       0.15       5.26 o
   6    3   13       7.47       0.10       8.38 o
   7    3   13       2.35       0.13       1.84 o
   8    3   13       3.23       0.12       3.33 o
   9    3   13       1.75       0.17       1.70 o
  10    3   13       3.07       0.13       3.04 o
  11    3   13       4.08       0.14       4.30 o
  12    3   13       1.55       0.22       0.80 o
  -4    4   13       1.26       0.39       0.10 o
  -3    4   13       3.46       0.17       3.57 o
  -2    4   13       2.66       0.17       2.79 o
  -1    4   13       5.37       0.21       6.08 o
   0    4   13       5.78       0.11       6.03 o
   1    4   13       5.12       0.11       5.12 o
   2    4   13       9.59       0.27       9.12 o
   3    4   13       5.79       0.10       6.10 o
   4    4   13       3.60       0.09       3.77 o
   5    4   13       4.47       0.09       4.79 o
   6    4   13       1.48       0.23       0.61 o
   7    4   13       8.50       0.12       8.92 o
   8    4   13       9.49       0.12       9.81 o
   9    4   13       6.81       0.11       6.85 o
  10    4   13       1.75       0.19       1.04 o
  11    4   13       2.71       0.13       3.11 o
  12    4   13       3.18       0.18       3.47 o
  -4    5   13       1.65       0.24       0.69 o
  -3    5   13       1.95       0.23       0.48 o
  -2    5   13       4.62       0.17       4.55 o
  -1    5   13       3.87       0.16       3.90 o
   0    5   13       1.68       0.17       1.24 o
   1    5   13       2.09       0.12       1.87 o
   2    5   13       3.42       0.10       3.39 o
   3    5   13       6.11       0.10       5.86 o
   4    5   13       1.14       0.26       0.51 o
   5    5   13       2.38       0.13       2.16 o
   6    5   13       8.78       0.38       8.77 o
   7    5   13       7.20       0.11       7.52 o
   8    5   13       1.79       0.15       0.55 o
   9    5   13       1.46       0.25       1.12 o
  10    5   13       3.71       0.14       3.95 o
  11    5   13       2.89       0.13       2.76 o
  12    5   13       1.52       0.25       0.10 o
  -3    6   13       3.61       0.22       3.59 o
  -2    6   13       3.68       0.18       4.08 o
  -1    6   13       2.24       0.20       2.29 o
   0    6   13       1.35       0.18       0.07 o
   1    6   13       1.96       0.14       1.91 o
   2    6   13       1.75       0.15       1.29 o
   3    6   13       3.54       0.10       3.41 o
   4    6   13       5.98       0.10       6.37 o
   5    6   13       9.21       0.28       9.88 o
   6    6   13       1.96       0.15       1.26 o
   7    6   13       4.11       0.12       4.15 o
   8    6   13       2.72       0.16       2.94 o
   9    6   13       3.67       0.12       3.75 o
  10    6   13       4.64       0.11       4.81 o
  11    6   13       3.60       0.13       4.16 o
  12    6   13       4.11       0.16       4.69 o
  -3    7   13       1.20       0.42       0.82 o
  -2    7   13       1.79       0.26       1.12 o
  -1    7   13       1.82       0.24       1.48 o
   0    7   13       0.81       0.44       0.09 o
   1    7   13       2.37       0.12       2.77 o
   2    7   13       5.96       0.11       6.55 o
   3    7   13       9.00       0.13       9.26 o
   4    7   13       4.80       0.11       4.90 o
   5    7   13       5.09       0.12       4.80 o
   6    7   13       2.01       0.14       1.13 o
   7    7   13       3.51       0.11       3.78 o
   8    7   13      11.24       0.14      11.24 o
   9    7   13       7.12       0.12       6.37 o
  10    7   13       1.74       0.21       0.71 o
  11    7   13       3.16       0.12       2.86 o
  12    7   13       2.21       0.14       1.95 o
  -2    8   13       3.47       0.21       3.46 o
  -1    8   13       2.54       0.20       2.24 o
   0    8   13       2.24       0.16       1.81 o
   1    8   13       1.09       0.30       0.65 o
   2    8   13       1.84       0.15       1.31 o
   3    8   13       4.00       0.16       3.88 o
   4    8   13      11.16       0.13      10.69 o
   5    8   13      11.95       0.14      12.06 o
   6    8   13       6.06       0.11       6.87 o
   7    8   13       2.08       0.16       1.87 o
   8    8   13       1.87       0.19       1.45 o
   9    8   13       6.79       0.12       7.01 o
  10    8   13       2.21       0.21       2.07 o
  11    8   13       2.18       0.17       1.24 o
  12    8   13       2.32       0.18       2.08 o
  -2    9   13       1.84       0.23       1.55 o
  -1    9   13       2.56       0.34       2.63 o
   0    9   13       1.84       0.20       1.18 o
   1    9   13       1.91       0.16       0.34 o
   2    9   13       3.53       0.14       3.78 o
   3    9   13       5.02       0.18       5.22 o
   4    9   13       4.61       0.19       4.73 o
   5    9   13       1.38       0.25       0.89 o
   6    9   13       1.97       0.15       1.52 o
   7    9   13       1.81       0.17       0.27 o
   8    9   13       3.32       0.13       3.33 o
   9    9   13       6.05       0.12       6.11 o
  10    9   13       2.63       0.13       2.42 o
  11    9   13       1.56       0.25       1.08 o
  12    9   13       2.04       0.16       1.62 o
  -1   10   13       1.55       0.20       0.39 o
   0   10   13       1.26       0.34       0.35 o
   1   10   13       1.76       0.19       0.12 o
   2   10   13       4.33       0.14       4.81 o
   3   10   13       5.60       0.23       5.61 o
   4   10   13       1.87       0.17       1.75 o
   5   10   13       4.95       0.13       5.00 o
   6   10   13       1.87       0.17       1.12 o
   7   10   13       4.61       0.12       4.45 o
   8   10   13       3.11       0.13       3.31 o
   9   10   13       3.14       0.13       3.13 o
  10   10   13       1.80       0.23       0.31 o
  11   10   13       2.17       0.15       1.71 o
  12   10   13       1.78       0.18       1.27 o
   0   11   13       2.64       0.17       2.39 o
   1   11   13       1.32       0.32       1.26 o
   2   11   13       1.55       0.23       0.76 o
   3   11   13       6.57       0.13       6.85 o
   4   11   13       8.89       0.15       8.79 o
   5   11   13       5.02       0.17       5.29 o
   6   11   13       1.33       0.26       0.09 o
   7   11   13       2.17       0.14       1.51 o
   8   11   13       3.36       0.19       3.66 o
   9   11   13       3.69       0.14       3.88 o
  10   11   13       1.89       0.16       0.45 o
  11   11   13       1.86       0.17       1.10 o
   2   12   13       2.08       0.20       1.08 o
   3   12   13       1.89       0.19       1.72 o
   4   12   13       1.33       0.28       0.55 o
   5   12   13       3.15       0.14       3.27 o
   6   12   13       2.77       0.11       3.11 o
   7   12   13       1.55       0.24       0.30 o
   8   12   13       1.85       0.16       1.50 o
   9   12   13       2.70       0.16       2.50 o
  10   12   13       1.83       0.23       1.48 o
   3   13   13       1.56       0.31       0.52 o
   4   13   13       1.83       0.18       0.63 o
   5   13   13       2.09       0.18       1.11 o
   6   13   13       2.36       0.16       1.99 o
   7   13   13       2.17       0.15       2.27 o
   8   13   13       1.61       0.23       0.14 o
   9   13   13       1.78       0.19       1.02 o
   1   -6   14       1.77       0.29       0.65 o
   2   -6   14       3.32       0.21       3.17 o
   3   -6   14       1.60       0.29       0.86 o
  -1   -5   14       1.50       0.35       0.17 o
   0   -5   14       1.55       0.30       0.31 o
   1   -5   14       1.68       0.34       0.67 o
   2   -5   14       3.05       0.22       3.18 o
   3   -5   14       2.00       0.22       1.16 o
   4   -5   14       2.43       0.18       2.21 o
   5   -5   14       1.65       0.26       0.50 o
  -2   -4   14       4.08       0.20       4.27 o
  -1   -4   14       2.40       0.20       2.01 o
   0   -4   14       3.34       0.18       3.28 o
   1   -4   14       2.54       0.22       2.95 o
   2   -4   14       3.98       0.19       3.92 o
   3   -4   14      10.39       0.70      10.13 o
   4   -4   14       2.64       0.17       2.67 o
   5   -4   14       5.66       0.16       5.88 o
   6   -4   14       2.63       0.16       2.70 o
   7   -4   14       2.31       0.19       2.08 o
  -3   -3   14       1.43       0.27       1.21 o
  -2   -3   14       2.29       0.19       2.19 o
  -1   -3   14       2.17       0.19       2.44 o
   0   -3   14       4.14       0.19       3.84 o
   1   -3   14      12.83       1.19      12.80 o
   2   -3   14       8.99       0.17       9.21 o
   3   -3   14       1.71       0.23       1.27 o
   4   -3   14       5.32       0.14       5.53 o
   5   -3   14       3.35       0.14       3.34 o
   6   -3   14       8.42       0.17       8.12 o
   7   -3   14       5.16       0.15       5.32 o
   8   -3   14       1.55       0.28       0.21 o
  -3   -2   14       2.21       0.18       2.11 o
  -2   -2   14       1.96       0.20       1.83 o
  -1   -2   14       3.24       0.15       3.47 o
   0   -2   14       3.55       0.19       3.84 o
   1   -2   14       2.24       0.31       1.92 o
   2   -2   14       5.79       0.14       5.77 o
   3   -2   14       8.09       0.13       7.59 o
   4   -2   14       1.83       0.24       1.23 o
   5   -2   14       5.43       0.29       5.59 o
   6   -2   14       1.74       0.23       0.79 o
   7   -2   14       1.81       0.20       0.82 o
   8   -2   14       2.61       0.18       2.56 o
   9   -2   14       2.40       0.17       1.73 o
  -3   -1   14       1.87       0.24       1.62 o
  -2   -1   14       3.16       0.15       3.81 o
  -1   -1   14       2.76       0.16       2.90 o
   0   -1   14       3.50       0.17       3.36 o
   1   -1   14       4.82       0.29       4.56 o
   2   -1   14       4.65       0.29       5.40 o
   3   -1   14       1.56       0.17       1.49 o
   4   -1   14       1.97       0.15       1.57 o
   5   -1   14       1.86       0.19       2.52 o
   6   -1   14       2.29       0.20       2.06 o
   7   -1   14       1.81       0.16       1.47 o
   8   -1   14       1.86       0.16       0.63 o
   9   -1   14       3.23       0.14       3.53 o
  -4    0   14       3.01       0.15       3.62 o
  -3    0   14       1.92       0.17       1.10 o
  -2    0   14       2.38       0.13       2.59 o
  -1    0   14       1.67       0.18       0.69 o
   0    0   14       6.25       0.13       6.13 o
   1    0   14      11.49       0.14      11.52 o
   2    0   14       6.05       0.13       6.16 o
   3    0   14       0.96       0.32       0.26 o
   4    0   14       2.15       0.14       2.29 o
   5    0   14       4.03       0.12       4.04 o
   6    0   14       9.02       0.12       8.91 o
   7    0   14       7.49       0.13       7.60 o
   8    0   14       6.26       0.13       5.81 o
   9    0   14       3.66       0.14       4.15 o
  10    0   14       2.60       0.16       2.22 o
  -4    1   14       1.55       0.29       0.70 o
  -3    1   14       3.59       0.21       4.68 o
  -2    1   14       3.10       0.12       3.69 o
  -1    1   14       5.63       0.28       6.19 o
   0    1   14       2.30       0.15       2.33 o
   1    1   14       4.43       0.14       4.61 o
   2    1   14      11.63       0.12      11.42 o
   3    1   14       5.55       0.11       5.67 o
   4    1   14       4.08       0.11       4.08 o
   5    1   14       1.58       0.19       1.36 o
   6    1   14       1.77       0.16       1.16 o
   7    1   14       1.68       0.19       1.45 o
   8    1   14       1.50       0.22       0.72 o
   9    1   14       3.01       0.15       3.05 o
  10    1   14       3.53       0.14       3.77 o
  11    1   14       3.48       0.20       3.59 o
  -4    2   14       2.25       0.24       2.50 o
  -3    2   14       2.73       0.19       2.53 o
  -2    2   14       1.93       0.14       2.01 o
  -1    2   14       1.58       0.18       0.82 o
   0    2   14       6.34       0.16       6.52 o
   1    2   14       4.50       0.35       4.50 o
   2    2   14       1.87       0.14       1.19 o
   3    2   14       2.03       0.14       1.38 o
   4    2   14       3.00       0.12       3.36 o
   5    2   14       3.09       0.12       3.29 o
   6    2   14       3.00       0.14       3.14 o
   7    2   14       1.55       0.21       1.27 o
   8    2   14       5.84       0.28       6.23 o
   9    2   14       6.61       0.13       6.82 o
  10    2   14       2.06       0.18       0.09 o
  11    2   14       2.82       0.14       2.82 o
  -3    3   14       1.75       0.23       0.47 o
  -2    3   14       1.64       0.22       0.31 o
  -1    3   14       2.63       0.14       2.29 o
   0    3   14       4.35       0.14       4.51 o
   1    3   14       4.16       0.11       4.50 o
   2    3   14       6.73       0.11       7.00 o
   3    3   14       4.39       0.15       4.50 o
   4    3   14       0.99       0.34       0.09 o
   5    3   14       5.12       0.10       5.49 o
   6    3   14       9.88       0.13       9.96 o
   7    3   14       7.65       0.12       7.72 o
   8    3   14       1.59       0.23       0.28 o
   9    3   14       4.32       0.13       5.16 o
  10    3   14       4.71       0.17       5.20 o
  11    3   14       3.42       0.18       3.90 o
  -3    4   14       2.65       0.18       2.56 o
  -2    4   14       2.57       0.18       2.33 o
  -1    4   14       1.18       0.27       0.16 o
   0    4   14       1.38       0.25       0.53 o
   1    4   14       1.80       0.18       1.40 o
   2    4   14       1.47       0.19       0.67 o
   3    4   14       4.50       0.11       4.22 o
   4    4   14       4.50       0.12       4.32 o
   5    4   14       3.22       0.11       3.19 o
   6    4   14       6.43       0.11       6.25 o
   7    4   14       2.90       0.14       2.93 o
   8    4   14      10.61       0.14      10.12 o
   9    4   14       2.54       0.13       2.01 o
  10    4   14       3.32       0.13       3.17 o
  11    4   14       5.80       0.13       5.89 o
  12    4   14       1.25       0.62       0.64 o
  -3    5   14       2.48       0.18       2.56 o
  -2    5   14       2.33       0.25       0.81 o
  -1    5   14       1.89       0.20       0.74 o
   0    5   14       2.30       0.15       1.62 o
   1    5   14       3.53       0.13       3.92 o
   2    5   14       3.52       0.12       4.08 o
   3    5   14       4.26       0.11       4.62 o
   4    5   14       4.63       0.10       4.45 o
   5    5   14       7.13       0.23       7.90 o
   6    5   14       1.43       0.23       0.41 o
   7    5   14       2.52       0.14       1.82 o
   8    5   14       1.85       0.17       0.94 o
   9    5   14       5.13       0.23       5.50 o
  10    5   14       2.10       0.14       1.75 o
  11    5   14       3.11       0.19       2.92 o
  12    5   14       3.95       0.14       4.22 o
  -2    6   14       1.69       0.29       0.35 o
  -1    6   14       2.77       0.20       2.76 o
   0    6   14       3.68       0.16       4.26 o
   1    6   14       5.70       0.33       5.92 o
   2    6   14       3.95       0.12       4.23 o
   3    6   14       3.30       0.12       3.51 o
   4    6   14       3.25       0.12       3.40 o
   5    6   14       5.39       0.10       5.49 o
   6    6   14       9.65       0.12       9.81 o
   7    6   14       3.25       0.17       3.29 o
   8    6   14       1.77       0.18       0.71 o
   9    6   14       2.27       0.15       2.00 o
  10    6   14       2.25       0.14       1.89 o
  11    6   14       2.66       0.15       2.46 o
  12    6   14       1.58       0.23       0.50 o
  -2    7   14       2.68       0.20       1.96 o
  -1    7   14       1.22       0.45       0.34 o
   0    7   14       1.58       0.29       0.49 o
   1    7   14       1.27       0.26       0.12 o
   2    7   14       4.87       0.13       5.39 o
   3    7   14       5.27       0.12       5.76 o
   4    7   14       1.29       0.26       0.45 o
   5    7   14       9.25       0.12       9.59 o
   6    7   14       7.52       0.12       8.06 o
   7    7   14       2.50       0.17       2.57 o
   8    7   14       1.77       0.18       0.78 o
   9    7   14       1.68       0.20       0.70 o
  10    7   14       2.65       0.15       2.64 o
  11    7   14       2.66       0.17       2.17 o
  12    7   14       2.23       0.15       1.26 o
  -1    8   14       2.68       0.20       2.05 o
   0    8   14       2.50       0.18       2.01 o
   1    8   14       3.99       0.15       4.09 o
   2    8   14       3.21       0.16       3.33 o
   3    8   14       3.03       0.11       3.06 o
   4    8   14       3.53       0.13       3.37 o
   5    8   14       1.70       0.18       0.65 o
   6    8   14       7.90       0.12       7.99 o
   7    8   14       5.65       0.29       5.91 o
   8    8   14       5.08       0.11       5.07 o
   9    8   14       1.24       0.29       0.59 o
  10    8   14       1.72       0.19       1.37 o
  11    8   14       1.94       0.18       1.48 o
  12    8   14       1.61       0.29       0.10 o
   0    9   14       4.06       0.22       4.13 o
   1    9   14       2.71       0.15       2.55 o
   2    9   14       1.68       0.18       1.17 o
   3    9   14       1.71       0.18       0.68 o
   4    9   14       6.04       0.13       6.34 o
   5    9   14       6.65       0.13       6.78 o
   6    9   14       3.23       0.18       3.72 o
   7    9   14       3.09       0.17       3.38 o
   8    9   14       1.37       0.26       0.31 o
   9    9   14       3.59       0.13       3.51 o
  10    9   14       1.91       0.16       1.12 o
  11    9   14       1.68       0.21       0.34 o
   0   10   14       1.29       0.45       1.27 o
   1   10   14       1.97       0.18       1.29 o
   2   10   14       3.37       0.15       3.58 o
   3   10   14       1.50       0.21       0.96 o
   4   10   14       2.88       0.12       3.03 o
   5   10   14       2.57       0.12       2.35 o
   6   10   14       1.68       0.20       0.44 o
   7   10   14       0.77       0.53       0.06 o
   8   10   14       1.91       0.16       0.84 o
   9   10   14       2.00       0.18       1.84 o
  10   10   14       1.66       0.21       0.11 o
  11   10   14       3.92       0.14       3.83 o
   2   11   14       1.70       0.24       0.41 o
   3   11   14       1.80       0.20       1.16 o
   4   11   14       0.42       1.01       0.37 o
   5   11   14       2.74       0.13       3.13 o
   6   11   14       3.86       0.13       4.23 o
   7   11   14       4.11       0.20       4.18 o
   8   11   14       2.73       0.14       2.13 o
   9   11   14       1.68       0.23       0.67 o
  10   11   14       1.67       0.19       0.27 o
   3   12   14       2.03       0.18       1.96 o
   4   12   14       1.58       0.24       1.08 o
   5   12   14       2.86       0.13       2.84 o
   6   12   14       2.26       0.15       1.67 o
   7   12   14       1.70       0.22       0.08 o
   8   12   14       2.23       0.19       1.33 o
   9   12   14       2.20       0.15       2.09 o
   6   13   14       2.34       0.31       1.29 o
   7   13   14      -0.23       6.41       0.50 o
   0   -4   15       4.41       0.18       4.49 o
   1   -4   15       2.28       0.19       2.13 o
   2   -4   15       1.44       0.34       0.09 o
   3   -4   15       3.26       0.21       3.02 o
   4   -4   15       4.34       0.16       4.34 o
   5   -4   15       3.62       0.20       4.04 o
  -1   -3   15       3.35       0.19       3.52 o
   0   -3   15       3.69       0.20       3.77 o
   1   -3   15       5.70       0.16       5.62 o
   2   -3   15       1.04       0.53       0.08 o
   3   -3   15       7.13       0.18       6.92 o
   4   -3   15       3.08       0.16       3.14 o
   5   -3   15       2.05       0.21       2.06 o
   6   -3   15       0.90       0.55       0.83 o
  -2   -2   15       1.75       0.49       0.92 o
  -1   -2   15       2.84       0.17       3.07 o
   0   -2   15       2.66       0.25       2.84 o
   1   -2   15       3.57       0.20       3.40 o
   2   -2   15       4.85       0.19       5.29 o
   3   -2   15       2.03       0.20       2.71 o
   4   -2   15       4.65       0.14       4.96 o
   5   -2   15       1.86       0.24       0.67 o
   6   -2   15       1.72       0.23       0.71 o
   7   -2   15       1.81       0.25       0.38 o
  -2   -1   15       3.04       0.18       2.98 o
  -1   -1   15       2.21       0.21       1.40 o
   0   -1   15       1.80       0.21       1.75 o
   1   -1   15       3.04       0.18       2.64 o
   2   -1   15       7.22       0.17       7.15 o
   3   -1   15       3.98       0.20       3.98 o
   4   -1   15       4.29       0.16       4.57 o
   5   -1   15       2.71       0.15       2.75 o
   6   -1   15       4.63       0.15       4.97 o
   7   -1   15       1.76       0.23       1.35 o
   8   -1   15       5.22       0.19       5.96 o
  -2    0   15       2.29       0.17       2.49 o
  -1    0   15       0.92       0.48       0.15 o
   0    0   15       1.54       0.20       1.04 o
   1    0   15       1.88       0.18       1.16 o
   2    0   15       1.62       0.19       1.00 o
   3    0   15       1.59       0.19       0.80 o
   4    0   15       4.83       0.12       5.47 o
   5    0   15       3.83       0.22       3.78 o
   6    0   15       1.58       0.20       1.37 o
   7    0   15       3.34       0.22       3.25 o
   8    0   15       1.85       0.17       1.21 o
   9    0   15      11.55       0.44      11.65 o
  -2    1   15       1.74       0.19       1.22 o
  -1    1   15       1.96       0.15       2.27 o
   0    1   15       1.50       0.21       0.48 o
   1    1   15       1.68       0.17       1.76 o
   2    1   15       4.42       0.14       4.76 o
   3    1   15       2.36       0.12       2.77 o
   4    1   15       1.30       0.21       0.05 o
   5    1   15       2.78       0.14       2.89 o
   6    1   15       4.87       0.12       5.24 o
   7    1   15       1.89       0.16       1.08 o
   8    1   15       7.12       0.14       6.51 o
   9    1   15       3.21       0.22       3.46 o
  10    1   15       3.81       0.15       3.82 o
  -2    2   15       3.78       0.28       3.98 o
  -1    2   15       3.89       0.14       4.38 o
   0    2   15       2.12       0.12       2.28 o
   1    2   15       1.92       0.16       1.49 o
   2    2   15       1.95       0.17       1.45 o
   3    2   15       4.25       0.14       4.49 o
   4    2   15       5.07       0.25       5.19 o
   5    2   15       1.79       0.14       1.60 o
   6    2   15       1.87       0.14       0.88 o
   7    2   15       2.20       0.13       2.10 o
   8    2   15       1.77       0.19       0.45 o
   9    2   15       4.52       0.12       4.89 o
  10    2   15       2.89       0.15       3.23 o
  -2    3   15       2.59       0.23       2.46 o
  -1    3   15       2.98       0.20       3.18 o
   0    3   15       2.78       0.13       3.17 o
   1    3   15       1.48       0.24       0.48 o
   2    3   15       1.71       0.21       1.15 o
   3    3   15       4.86       0.18       5.04 o
   4    3   15       3.87       0.14       4.08 o
   5    3   15       1.81       0.16       0.85 o
   6    3   15       3.13       0.16       3.75 o
   7    3   15       3.46       0.14       3.53 o
   8    3   15       8.16       0.14       8.51 o
   9    3   15       6.82       0.13       6.82 o
  10    3   15       2.13       0.16       0.76 o
  -2    4   15       2.13       0.25       1.45 o
  -1    4   15       2.39       0.24       2.26 o
   0    4   15       3.93       0.17       4.38 o
   1    4   15       1.53       0.22       0.72 o
   2    4   15       5.16       0.15       5.62 o
   3    4   15      11.23       0.13      11.08 o
   4    4   15       1.94       0.16       1.12 o
   5    4   15       4.70       0.13       4.75 o
   6    4   15       2.00       0.15       1.57 o
   7    4   15       4.31       0.14       4.42 o
   8    4   15       3.74       0.14       3.95 o
   9    4   15       5.06       0.14       5.50 o
  10    4   15       4.50       0.12       4.89 o
  11    4   15       1.93       0.16       0.67 o
  -2    5   15       4.49       0.24       5.20 o
  -1    5   15       5.87       0.67       6.07 o
   0    5   15       2.43       0.19       2.57 o
   1    5   15       1.83       0.17       1.04 o
   2    5   15       1.70       0.16       1.35 o
   3    5   15       5.00       0.13       4.85 o
   4    5   15       6.96       0.12       7.01 o
   5    5   15       2.16       0.14       1.86 o
   6    5   15       4.34       0.12       4.24 o
   7    5   15       1.80       0.17       1.24 o
   8    5   15       3.38       0.12       3.29 o
   9    5   15       3.48       0.14       3.27 o
  10    5   15       3.13       0.15       3.19 o
  11    5   15       2.72       0.14       2.75 o
  -1    6   15       1.84       0.28       1.01 o
   0    6   15       1.36       0.37       1.13 o
   1    6   15       1.63       0.21       0.62 o
   2    6   15       4.80       0.13       5.29 o
   3    6   15       7.32       0.13       7.82 o
   4    6   15       4.27       0.18       4.60 o
   5    6   15       2.64       0.11       2.54 o
   6    6   15       3.04       0.16       2.70 o
   7    6   15       2.41       0.13       2.26 o
   8    6   15       2.08       0.14       1.82 o
   9    6   15       2.58       0.13       2.30 o
  10    6   15       2.99       0.17       3.09 o
  11    6   15       2.74       0.15       2.56 o
  -1    7   15       3.14       0.22       2.95 o
   0    7   15       2.24       0.21       2.21 o
   1    7   15       1.76       0.19       1.43 o
   2    7   15       2.64       0.14       2.95 o
   3    7   15       1.59       0.19       1.66 o
   4    7   15       5.13       0.11       5.46 o
   5    7   15       2.83       0.13       3.22 o
   6    7   15       2.18       0.14       2.18 o
   7    7   15       1.77       0.16       0.63 o
   8    7   15       2.18       0.14       1.84 o
   9    7   15       1.64       0.19       0.02 o
  10    7   15       1.67       0.22       0.28 o
  11    7   15       2.43       0.15       2.13 o
   0    8   15       1.83       0.30       0.09 o
   1    8   15       1.72       0.37       0.98 o
   2    8   15       2.94       0.15       3.58 o
   3    8   15       3.38       0.12       3.64 o
   4    8   15       1.99       0.15       2.12 o
   5    8   15       1.49       0.23       0.96 o
   6    8   15       1.27       0.29       1.14 o
   7    8   15       1.39       0.26       0.24 o
   8    8   15       3.25       0.12       3.21 o
   9    8   15       2.18       0.16       1.72 o
  10    8   15       2.10       0.17       0.76 o
  11    8   15       1.89       0.21       0.24 o
   1    9   15       1.82       0.26       0.77 o
   2    9   15       2.99       0.16       3.27 o
   3    9   15       3.16       0.19       3.39 o
   4    9   15       2.27       0.15       2.33 o
   5    9   15       2.02       0.17       2.02 o
   6    9   15       2.97       0.12       2.66 o
   7    9   15       2.77       0.13       2.72 o
   8    9   15       2.39       0.13       1.97 o
   9    9   15       6.27       0.14       6.27 o
  10    9   15       2.28       0.16       1.55 o
   2   10   15       2.22       0.19       0.40 o
   3   10   15       2.15       0.17       1.65 o
   4   10   15       1.93       0.16       1.29 o
   5   10   15       1.63       0.20       0.87 o
   6   10   15       1.60       0.22       0.55 o
   7   10   15       2.01       0.17       0.21 o
   8   10   15       1.87       0.20       0.08 o
   9   10   15       2.26       0.15       1.64 o
  10   10   15       2.29       0.15       1.91 o
   3   11   15       1.91       0.36       1.27 o
   4   11   15       2.62       0.14       2.16 o
   5   11   15       1.64       0.20       0.55 o
   6   11   15       2.53       0.15       2.16 o
   7   11   15       3.87       0.18       3.82 o
   8   11   15       2.05       0.16       0.14 o
   9   11   15       2.86       0.15       2.61 o
   1   -2   16       3.32       0.18       3.22 o
   2   -2   16       4.10       0.19       4.54 o
   3   -2   16       2.09       0.21       1.83 o
   4   -2   16       1.50       0.43       1.02 o
   5   -2   16       4.20       0.17       4.30 o
   0   -1   16       2.13       0.18       1.62 o
   1   -1   16       2.12       0.22       0.97 o
   2   -1   16       3.60       0.21       3.45 o
   3   -1   16       4.64       0.17       4.79 o
   4   -1   16       2.38       0.20       1.68 o
   5   -1   16       1.73       0.23       0.47 o
   6   -1   16       3.93       0.16       4.20 o
   7   -1   16       5.90       0.19       6.48 o
   0    0   16       2.05       0.22       1.06 o
   1    0   16       2.64       0.19       2.42 o
   2    0   16       2.91       0.24       2.81 o
   3    0   16       2.33       0.23       1.70 o
   4    0   16       3.82       0.29       4.47 o
   5    0   16       2.00       0.21       1.42 o
   6    0   16       5.78       0.16       6.07 o
   7    0   16       0.57       0.95       0.63 o
   8    0   16       4.98       0.18       5.52 o
   0    1   16       3.30       0.23       3.47 o
   1    1   16       2.40       0.18       2.53 o
   2    1   16       3.02       0.17       3.40 o
   3    1   16       3.46       0.28       3.76 o
   4    1   16       2.61       0.14       2.54 o
   5    1   16       5.70       0.14       5.87 o
   6    1   16       2.60       0.14       2.40 o
   7    1   16       2.71       0.18       2.41 o
   8    1   16       1.43       0.25       0.88 o
  -1    2   16       1.58       0.24       0.71 o
   0    2   16       2.24       0.21       1.74 o
   1    2   16       6.65       0.22       6.50 o
   2    2   16       1.73       0.17       0.58 o
   3    2   16       1.79       0.18       0.46 o
   4    2   16       2.02       0.14       1.29 o
   5    2   16       5.61       0.13       5.78 o
   6    2   16       7.28       0.13       7.43 o
   7    2   16       1.67       0.20       0.79 o
   8    2   16       2.06       0.16       0.98 o
   9    2   16       1.39       0.27       0.59 o
  -1    3   16       1.61       0.50       1.85 o
   0    3   16       4.15       0.21       4.31 o
   1    3   16       4.48       0.15       5.41 o
   2    3   16       3.08       0.14       2.90 o
   3    3   16       1.31       0.29       0.22 o
   4    3   16       0.95       0.35       0.07 o
   5    3   16       2.09       0.15       2.07 o
   6    3   16       2.38       0.14       2.18 o
   7    3   16       3.37       0.13       3.78 o
   8    3   16       2.78       0.15       2.06 o
   9    3   16       2.37       0.14       1.73 o
   0    4   16       2.90       0.20       2.26 o
   1    4   16       1.86       0.19       0.51 o
   2    4   16       3.32       0.13       3.53 o
   3    4   16       2.07       0.14       2.22 o
   4    4   16       3.44       0.12       3.99 o
   5    4   16       3.92       0.12       4.13 o
   6    4   16       3.25       0.12       3.47 o
   7    4   16       1.61       0.21       0.09 o
   8    4   16       4.12       0.13       4.40 o
   9    4   16       2.87       0.14       2.92 o
  10    4   16       2.68       0.15       2.31 o
   0    5   16       4.40       0.20       5.19 o
   1    5   16       6.24       0.16       6.29 o
   2    5   16       2.86       0.14       2.76 o
   3    5   16       1.29       0.24       0.06 o
   4    5   16       1.75       0.16       1.24 o
   5    5   16       2.18       0.13       1.80 o
   6    5   16       3.48       0.17       3.45 o
   7    5   16       4.17       0.13       3.79 o
   8    5   16       3.13       0.17       3.28 o
   9    5   16       2.81       0.13       2.93 o
  10    5   16       1.95       0.21       0.55 o
   0    6   16       3.61       0.19       3.83 o
   1    6   16       1.45       0.27       0.45 o
   2    6   16       2.62       0.20       2.47 o
   3    6   16       1.50       0.22       0.25 o
   4    6   16       2.61       0.14       2.54 o
   5    6   16       2.42       0.14       2.36 o
   6    6   16       4.30       0.13       4.27 o
   7    6   16       3.24       0.13       3.32 o
   8    6   16       2.21       0.15       1.78 o
   9    6   16       1.70       0.23       0.37 o
  10    6   16       1.85       0.16       0.52 o
   1    7   16       1.77       0.27       0.89 o
   2    7   16       1.84       0.19       0.70 o
   3    7   16       1.83       0.19       1.65 o
   4    7   16       1.97       0.16       1.97 o
   5    7   16       2.62       0.16       2.70 o
   6    7   16       3.46       0.12       3.29 o
   7    7   16       2.22       0.14       1.69 o
   8    7   16       2.72       0.13       2.46 o
   9    7   16       1.56       0.24       0.64 o
  10    7   16       2.62       0.16       2.19 o
   2    8   16       2.62       0.19       2.30 o
   3    8   16       1.87       0.15       1.65 o
   4    8   16       1.41       0.22       0.39 o
   5    8   16       1.92       0.15       1.62 o
   6    8   16       5.83       0.12       6.07 o
   7    8   16       8.18       0.15       8.15 o
   8    8   16       1.79       0.21       0.33 o
   9    8   16       3.23       0.14       2.85 o
   3    9   16       1.68       0.19       0.49 o
   4    9   16       0.67       0.59       0.62 o
   5    9   16       2.56       0.15       2.04 o
   6    9   16       1.74       0.21       0.30 o
   7    9   16       1.89       0.21       0.23 o
   8    9   16       1.97       0.18       1.95 o
   9    9   16       1.51       0.26       0.09 o
   4   10   16       2.23       0.23       1.72 o
   5   10   16       2.47       0.15       2.84 o
   6   10   16       1.79       0.21       0.09 o
   7   10   16       2.50       0.14       2.25 o
   8   10   16       2.06       0.17       1.47 o
   3    0   17       4.47       0.38       3.92 o
   4    0   17       2.92       0.19       2.85 o
   5    0   17       2.09       0.45       1.15 o
   2    1   17       2.11       0.24       2.24 o
   3    1   17       2.47       0.21       2.13 o
   4    1   17       3.88       0.19       4.28 o
   5    1   17       2.22       0.22       1.67 o
   6    1   17       2.06       0.17       1.96 o
   2    2   17       2.37       0.16       2.18 o
   3    2   17       4.52       0.18       4.49 o
   4    2   17       1.32       0.26       0.12 o
   5    2   17       2.53       0.14       3.05 o
   6    2   17       1.18       0.29       1.01 o
   7    2   17       1.83       0.22       0.34 o
   2    3   17       3.16       0.15       2.95 o
   3    3   17       2.82       0.15       2.94 o
   4    3   17       1.86       0.21       1.48 o
   5    3   17       2.22       0.16       2.16 o
   6    3   17       2.49       0.14       2.44 o
   7    3   17       1.40       0.23       0.16 o
   8    3   17      -0.82       1.81       1.12 o
   2    4   17       1.60       0.26       0.43 o
   3    4   17       1.19       0.34       0.96 o
   4    4   17       2.49       0.17       2.11 o
   5    4   17       2.18       0.15       2.26 o
   6    4   17       1.24       0.30       0.13 o
   7    4   17       2.68       0.14       2.44 o
   8    4   17       5.52       0.16       5.61 o
   2    5   17       2.19       0.17       1.99 o
   3    5   17       3.51       0.15       3.79 o
   4    5   17       4.60       0.20       4.91 o
   5    5   17       1.65       0.20       1.67 o
   6    5   17       2.73       0.14       2.45 o
   7    5   17       2.47       0.17       1.80 o
   8    5   17       1.63       0.25       0.70 o
   3    6   17       2.57       0.17       2.13 o
   4    6   17       1.81       0.17       0.64 o
   5    6   17       2.35       0.14       1.02 o
   6    6   17       2.13       0.15       0.75 o
   7    6   17       3.86       0.15       4.12 o
   8    6   17       4.88       0.15       4.88 o
   4    7   17       2.74       0.15       3.07 o
   5    7   17       3.07       0.13       3.20 o
   6    7   17       3.51       0.15       3.44 o
   7    7   17       4.89       0.14       5.23 o
   8    7   17       2.37       0.15       2.01 o
   5    8   17       1.53       0.22       0.20 o
   6    8   17       1.67       0.23       1.28 o
   7    8   17       3.15       0.13       3.32 o
   7    8   17       3.15       0.13       3.32 o
